# Supplementary material for: (E)-1-[1-(4-Chloro­phen­yl)eth­yl]-3,5-dimethyl-N-nitro-1,3,5-triazinan-2-imine
Source: Acta Crystallogr Sect E Struct Rep Online. 2010 Nov 17;66(Pt 12):o3201. doi: 10.1107/S1600536810046246 (PMC3011515; doi:10.1107/S1600536810046246)
Supplement: Supplementary file 2 [file e-66-o3201-Isup2.hkl]

# 
# h,k,l, Fc-squared, Fo-squared, sigma(Fo-squared) and status flag 
# 
data_I
_shelx_title ' R90416F1 in P-1                  P21/c' 
_shelx_refln_list_code          4 
_shelx_F_calc_maximum      103.83 
_exptl_crystal_F_000       656.00 
_reflns_d_resolution_high  0.8403 
 
loop_ 
 _symmetry_equiv_pos_as_xyz 
 'x, y, z' 
 '-x, y+1/2, -z+1/2' 
 '-x, -y, -z' 
 'x, -y-1/2, z-1/2' 
 
_cell_length_a     7.2483 
_cell_length_b    29.5680 
_cell_length_c     7.2306 
_cell_angle_alpha  90.000 
_cell_angle_beta  108.750 
_cell_angle_gamma  90.000 
 
_shelx_F_squared_multiplier     1.000 
 
loop_ 
 _refln_index_h 
 _refln_index_k 
 _refln_index_l 
 _refln_F_squared_calc 
 _refln_F_squared_meas 
 _refln_F_squared_sigma 
 _refln_observed_status 
   1   0   0     1915.22     1798.63     16.08 o 
   2   0   0     1466.17     1304.83     14.53 o 
   3   0   0     2937.06     3018.62     50.18 o 
   4   0   0      152.17       95.63      5.94 o 
   5   0   0      323.14      337.98      9.59 o 
   6   0   0        5.00        7.13      1.97 o 
   7   0   0      262.74      311.80     15.16 o 
   8   0   0      733.69      747.64     24.12 o 
   1   1   0     7285.23     8837.54     97.06 o 
   2   1   0     9235.41     9721.22    108.57 o 
   3   1   0     1248.00     1421.18     26.39 o 
   4   1   0      396.57      424.96     12.55 o 
   5   1   0        2.29        3.94      2.14 o 
   6   1   0       28.82       28.24      6.04 o 
   7   1   0       11.25        8.15      4.80 o 
   8   1   0        9.27        4.37      7.70 o 
   0   2   0       13.69       14.48      0.45 o 
   1   2   0        7.72       15.89      1.31 o 
   2   2   0       63.30       45.19      3.74 o 
   3   2   0     3304.87     3295.31     38.36 o 
   4   2   0     1141.93     1180.75     18.90 o 
   5   2   0      559.95      547.61      7.73 o 
   6   2   0        1.59        8.93      6.44 o 
   7   2   0       66.94       68.95      8.48 o 
   8   2   0        9.32        4.61      3.00 o 
   1   3   0       16.09       20.53      2.84 o 
   2   3   0     1713.64     1543.49     32.48 o 
   3   3   0     1570.38     1431.54     29.60 o 
   4   3   0      134.83      145.61      9.74 o 
   5   3   0       43.59       45.07      4.06 o 
   6   3   0     1008.63     1154.28     29.14 o 
   7   3   0       19.41       28.81      5.42 o 
   8   3   0       30.27       20.46      7.87 o 
   0   4   0     2308.27     2220.76     14.45 o 
   1   4   0      116.75       95.53      1.65 o 
   2   4   0       35.25       48.96      2.02 o 
   3   4   0        8.49       14.16      1.95 o 
   4   4   0      137.46      141.59      4.57 o 
   5   4   0        7.21        8.91      1.83 o 
   6   4   0      137.61      129.02      4.71 o 
   7   4   0      171.67      165.20     18.47 o 
   8   4   0        0.07        3.25      2.49 o 
   1   5   0     1641.90     1516.11     12.90 o 
   2   5   0      144.11      150.42      1.87 o 
   3   5   0      202.68      184.36      3.09 o 
   4   5   0       82.79       89.16      2.86 o 
   5   5   0        6.53        5.15      2.80 o 
   6   5   0       48.58       46.82      7.27 o 
   7   5   0       77.95       72.63     16.47 o 
   8   5   0       43.64       39.02      9.76 o 
   1   6   0       62.50       70.08      1.47 o 
   2   6   0       31.25       38.53      1.96 o 
   3   6   0      205.64      196.48      8.28 o 
   4   6   0     1149.33     1147.11     15.42 o 
   5   6   0      216.20      200.89      6.86 o 
   6   6   0        0.01        1.50      1.82 o 
   7   6   0       81.06       77.52      5.86 o 
   8   6   0        9.76       12.94      4.46 o 
   1   7   0     6856.83     6845.93     54.84 o 
   2   7   0        9.00        8.30      0.77 o 
   3   7   0       95.92      128.10      6.79 o 
   4   7   0      192.01      217.51      6.06 o 
   5   7   0       12.67       12.36      4.24 o 
   6   7   0      283.08      273.76     14.51 o 
   7   7   0       33.20       25.40      5.31 o 
   8   7   0        2.27        3.10      3.06 o 
   0   8   0     5759.91     5451.32    121.49 o 
   1   8   0     8552.96     8812.08     70.28 o 
   2   8   0      401.05      437.13      9.67 o 
   3   8   0       32.79       19.72      1.22 o 
   4   8   0       32.00       28.26      2.73 o 
   5   8   0       48.02       55.57      3.98 o 
   6   8   0       51.27       42.31      8.92 o 
   7   8   0        0.02        3.01      2.37 o 
   1   9   0     1009.32      881.33     22.50 o 
   2   9   0      284.34      265.21      8.13 o 
   3   9   0        2.80       11.49      1.29 o 
   4   9   0      472.63      477.66      7.01 o 
   5   9   0      494.71      530.59     36.47 o 
   6   9   0      309.17      294.10     11.68 o 
   7   9   0      165.77      167.43      9.78 o 
   0  10   0      461.17      413.92     11.43 o 
   1  10   0     1237.57     1160.20     11.90 o 
   2  10   0      136.15      134.22      2.90 o 
   3  10   0      119.50      136.09      5.79 o 
   4  10   0     1635.72     1639.73     30.01 o 
   5  10   0        2.24        2.34      4.15 o 
   6  10   0       71.40       91.62     10.97 o 
   7  10   0      331.78      313.20     14.94 o 
   1  11   0      161.17      111.89      4.21 o 
   2  11   0     4386.00     4311.23     37.06 o 
   3  11   0     1150.31     1141.23     13.08 o 
   4  11   0      312.82      272.53      8.21 o 
   5  11   0      858.53      937.16     34.44 o 
   6  11   0      932.10      929.96     16.41 o 
   7  11   0       13.90       22.41      4.85 o 
   0  12   0      109.37      119.51      2.11 o 
   1  12   0     2017.99     1944.46     20.49 o 
   2  12   0       12.50        8.45      1.67 o 
   3  12   0      214.16      199.89     11.57 o 
   4  12   0        0.77        4.36      2.07 o 
   5  12   0       22.78       37.59      7.39 o 
   6  12   0      207.46      177.70     43.71 o 
   7  12   0       25.33       22.59      5.05 o 
   1  13   0      275.08      319.41      4.67 o 
   2  13   0     2741.45     2862.91     25.06 o 
   3  13   0      175.89      168.33      4.82 o 
   4  13   0      227.32      212.45      6.07 o 
   5  13   0       24.44       23.40      4.03 o 
   6  13   0     2111.16     2211.62     38.09 o 
   7  13   0        6.60        4.65      2.08 o 
   0  14   0     1777.99     1729.20     24.72 o 
   1  14   0      168.85      163.28      3.13 o 
   2  14   0      618.62      702.52     12.49 o 
   3  14   0      113.59      100.27      3.75 o 
   4  14   0      658.38      617.92     12.80 o 
   5  14   0        0.98        5.35      2.35 o 
   6  14   0      250.42      242.35     10.40 o 
   7  14   0      391.17      404.18     13.76 o 
   1  15   0      378.76      465.98      7.38 o 
   2  15   0      268.17      266.92      6.95 o 
   3  15   0      269.83      303.92      9.79 o 
   4  15   0      152.38      150.97      5.97 o 
   5  15   0      181.60      173.44      9.53 o 
   6  15   0        0.07        1.11      1.75 o 
   7  15   0       20.80       14.83      3.46 o 
   0  16   0     2145.55     2127.33     33.70 o 
   1  16   0       23.21        7.08      2.54 o 
   2  16   0        1.10        2.38      0.64 o 
   3  16   0      283.63      269.45      6.39 o 
   4  16   0     1166.90     1184.99     15.58 o 
   5  16   0       24.72       17.40      3.49 o 
   6  16   0       26.89       34.39      5.63 o 
   7  16   0        2.16        3.56      2.54 o 
   1  17   0      656.83      740.32     22.27 o 
   2  17   0        2.20        1.13      0.75 o 
   3  17   0       67.72       59.89      2.52 o 
   4  17   0      247.14      272.04      8.07 o 
   5  17   0       32.91       30.42      6.00 o 
   6  17   0        6.05        4.62      1.78 o 
   7  17   0        0.29        1.78      2.16 o 
   0  18   0       22.27       34.74      1.63 o 
   1  18   0      787.52      777.80      9.83 o 
   2  18   0       17.11       19.03      1.58 o 
   3  18   0        0.77        1.62      1.07 o 
   4  18   0       99.23       99.98      4.50 o 
   5  18   0       41.98       39.66      7.75 o 
   6  18   0        5.80        5.37      1.61 o 
   7  18   0       58.91       54.81      7.65 o 
   1  19   0       87.76       83.26      3.63 o 
   2  19   0      987.98      980.98     20.05 o 
   3  19   0      273.41      264.59      7.35 o 
   4  19   0      194.79      185.37      7.70 o 
   5  19   0        2.16        1.37      1.99 o 
   6  19   0      166.57      184.25      5.18 o 
   0  20   0      969.42     1018.86     16.92 o 
   1  20   0        0.20        0.95      0.90 o 
   2  20   0       36.54       37.63      2.51 o 
   3  20   0      339.46      331.60     19.93 o 
   4  20   0      655.56      623.09     12.67 o 
   5  20   0       43.30       39.26      8.88 o 
   6  20   0       21.34       16.22      3.83 o 
   1  21   0      137.36      133.20      7.39 o 
   2  21   0        2.19        2.41      1.15 o 
   3  21   0        6.63        7.65      2.27 o 
   4  21   0      337.59      320.14     10.37 o 
   5  21   0      129.31      119.31     11.77 o 
   6  21   0       16.12       24.36      5.84 o 
   0  22   0      511.70      512.41     18.02 o 
   1  22   0     1190.48     1247.00     26.72 o 
   2  22   0       74.68       78.95      3.46 o 
   3  22   0       10.53        7.00      2.26 o 
   4  22   0       21.86       19.51      4.66 o 
   5  22   0       90.77       86.68      4.57 o 
   6  22   0        0.22        3.76      2.11 o 
   1  23   0      121.86      137.09     19.66 o 
   2  23   0       48.61       37.68      2.34 o 
   3  23   0       34.14       33.12      6.20 o 
   4  23   0      329.84      300.32     15.68 o 
   5  23   0      238.34      236.12     12.41 o 
   6  23   0        0.67        4.73      1.74 o 
   0  24   0     2952.44     3225.07     31.78 o 
   1  24   0      280.59      309.48      7.71 o 
   2  24   0       62.35       57.74     10.10 o 
   3  24   0      500.38      532.98     14.07 o 
   4  24   0      352.17      351.43      9.26 o 
   5  24   0      102.84       93.98      5.80 o 
   1  25   0        0.32       -0.86      2.11 o 
   2  25   0       28.08       33.63      6.86 o 
   3  25   0       24.74       18.31      5.76 o 
   4  25   0      312.80      282.41     12.81 o 
   5  25   0      430.57      482.36     29.80 o 
   0  26   0     2928.82     3113.37     28.94 o 
   1  26   0        4.32        5.72      2.01 o 
   2  26   0        8.80        6.70      2.54 o 
   3  26   0      903.11      930.35     23.56 o 
   4  26   0       29.87       21.23      6.05 o 
   5  26   0        1.37       -0.14      2.53 o 
   1  27   0      323.97      333.43      8.99 o 
   2  27   0      662.09      685.23     16.06 o 
   3  27   0       48.18       43.39      6.55 o 
   4  27   0       39.95       36.29      5.84 o 
   5  27   0      193.14      207.83      7.86 o 
   0  28   0      116.18       87.35     11.15 o 
   1  28   0       47.09       46.40      7.67 o 
   2  28   0      191.50      203.89     22.53 o 
   3  28   0      205.17      217.82     10.79 o 
   4  28   0       79.94       92.26      7.21 o 
   1  29   0        9.88       11.91      5.13 o 
   2  29   0       20.92       19.17      4.17 o 
   3  29   0      370.54      413.57     14.98 o 
   4  29   0        1.20        2.00      2.57 o 
   0  30   0       95.49       96.51      5.68 o 
   1  30   0      556.01      584.08     21.09 o 
   2  30   0       87.71       98.75      5.73 o 
   3  30   0       68.14       94.58      9.05 o 
   4  30   0       35.63       32.99      8.12 o 
   1  31   0      293.38      309.45     12.12 o 
   2  31   0      168.90      194.42      6.54 o 
   3  31   0       93.64       76.76      4.54 o 
   0  32   0        1.20        1.33      2.62 o 
   1  32   0       87.45       88.88      6.59 o 
   2  32   0       39.79       36.34      8.02 o 
   3  32   0       47.42       47.95     11.61 o 
   1  33   0       18.29       16.07      4.50 o 
   2  33   0       33.70       34.28     11.08 o 
   0  34   0        0.03        2.28      2.39 o 
   1  34   0      186.68      182.51      7.41 o 
   2  34   0      342.65      383.93     11.17 o 
  -8   1   1       15.03       11.58      5.31 o 
  -7   1   1      377.45      340.38     12.61 o 
  -6   1   1      274.08      260.08     21.59 o 
  -5   1   1        9.88        8.96      2.17 o 
  -4   1   1       18.76       48.66      1.81 o 
  -3   1   1     1860.27     1796.13     19.14 o 
  -2   1   1     1037.10      956.97     13.54 o 
  -1   1   1     4048.88     4065.27     30.00 o 
   0   1   1        4.93        1.15      0.36 o 
   1   1   1     4738.00     4462.22     52.30 o 
   2   1   1      304.91      260.86      7.89 o 
   3   1   1      338.59      339.46      6.80 o 
   4   1   1      501.52      552.50     10.50 o 
   5   1   1      128.73      138.50      4.60 o 
   6   1   1       63.07       69.41      4.57 o 
   7   1   1       17.07       16.72      3.81 o 
  -8   2   1      172.71      158.34     16.59 o 
  -7   2   1      157.57      159.95      8.26 o 
  -6   2   1      252.26      243.35     12.85 o 
  -5   2   1      461.30      420.27      9.10 o 
  -4   2   1       74.93       70.62      4.69 o 
  -3   2   1      451.08      453.39     19.81 o 
  -2   2   1       82.36      106.67      2.35 o 
   1   2   1        0.56        3.60      0.91 o 
   2   2   1      160.60      179.33      5.03 o 
   3   2   1     1559.67     1655.34     10.89 o 
   4   2   1      423.39      407.50      9.13 o 
   5   2   1       92.50       98.51      2.64 o 
   6   2   1        2.82        3.73      2.03 o 
   7   2   1       95.38      102.52     12.12 o 
  -8   3   1      184.10      190.58      8.16 o 
  -7   3   1      252.91      252.16      7.49 o 
  -6   3   1      935.38      930.48     85.63 o 
  -5   3   1      190.27      180.49      4.57 o 
  -4   3   1      386.78      479.27      8.67 o 
  -3   3   1       44.93       50.72      4.68 o 
  -2   3   1     4125.02     3866.86    108.78 o 
  -1   3   1     1538.92     1323.43      9.80 o 
   0   3   1     1030.24      887.67     19.36 o 
   2   3   1     2630.47     2573.86     30.09 o 
   3   3   1      204.57      237.32      7.47 o 
   4   3   1      480.98      601.75     11.99 o 
   5   3   1       89.05       94.14      2.56 o 
   6   3   1      115.87      112.65      7.22 o 
   7   3   1       20.93       30.68      8.64 o 
  -8   4   1      161.87      189.46      8.14 o 
  -7   4   1      219.68      212.65     12.52 o 
  -6   4   1     1407.02     1466.32    114.51 o 
  -5   4   1       41.84       34.26      2.11 o 
  -4   4   1     1378.23     1346.84     44.57 o 
  -3   4   1      116.92      127.19      2.74 o 
  -2   4   1       22.82        7.97      0.90 o 
  -1   4   1     6956.74     7310.85     87.67 o 
   0   4   1     3056.06     2844.25     59.91 o 
   1   4   1      116.84      134.71      6.07 o 
   2   4   1     2313.53     2088.12     16.38 o 
   3   4   1     4487.86     4610.35     22.94 o 
   4   4   1        1.24       11.30      2.11 o 
   5   4   1      200.58      191.57      4.81 o 
   6   4   1       29.62       28.25      3.88 o 
   7   4   1      796.32      834.42     19.09 o 
  -8   5   1       13.11        6.63      4.45 o 
  -7   5   1      296.23      311.21     11.92 o 
  -6   5   1       21.45       18.67      5.90 o 
  -5   5   1       46.56       58.70      7.20 o 
  -4   5   1       55.08       67.21      1.47 o 
  -3   5   1       95.45      135.02      6.17 o 
  -2   5   1     5454.50     5390.86     84.34 o 
  -1   5   1     6136.77     6248.34     40.60 o 
   0   5   1     2896.10     2654.85     18.73 o 
   1   5   1     1029.15      957.03     16.39 o 
   2   5   1      292.58      249.47      9.26 o 
   3   5   1      753.48      877.01     31.37 o 
   4   5   1        2.32        4.50      1.34 o 
   5   5   1      270.47      267.85      7.28 o 
   6   5   1      157.48      160.61      6.37 o 
   7   5   1      121.34      104.49      7.24 o 
  -8   6   1        3.04        5.08      2.40 o 
  -7   6   1      363.23      327.24     11.26 o 
  -6   6   1      122.96      108.93      4.74 o 
  -5   6   1      701.04      723.80     71.58 o 
  -4   6   1        4.56        3.29      0.85 o 
  -3   6   1       22.15       21.56      2.44 o 
  -2   6   1     2542.13     2697.82     45.31 o 
  -1   6   1      218.48      189.96      7.58 o 
   0   6   1     1740.25     1483.81     10.77 o 
   1   6   1      163.30      178.44      6.30 o 
   2   6   1      216.78      191.18      3.15 o 
   3   6   1     1030.27      939.57     19.20 o 
   4   6   1      148.07      136.14      3.85 o 
   5   6   1        5.51        2.95      2.13 o 
   6   6   1       55.24       42.92      5.27 o 
   7   6   1      179.40      167.96      5.21 o 
  -8   7   1        0.26        0.54      2.05 o 
  -7   7   1        8.62       16.71      7.45 o 
  -6   7   1     1259.29     1250.22     23.94 o 
  -5   7   1      238.92      215.93     10.63 o 
  -4   7   1      154.57      141.54      2.76 o 
  -3   7   1      874.11      817.47     12.87 o 
  -2   7   1      421.61      483.03      8.31 o 
  -1   7   1      275.45      299.10      6.79 o 
   0   7   1      826.72      700.19     11.14 o 
   2   7   1     4266.14     4118.26     31.87 o 
   3   7   1     2161.35     1986.90     31.25 o 
   4   7   1      820.29      828.26     23.46 o 
   5   7   1      650.62      623.27     13.12 o 
   6   7   1        6.24        6.43      2.27 o 
   7   7   1       41.66       39.60      4.15 o 
  -8   8   1      168.21      167.24     15.48 o 
  -7   8   1      765.20      800.33     18.05 o 
  -6   8   1       76.48       86.54     14.53 o 
  -5   8   1      564.89      557.94     12.89 o 
  -4   8   1       40.42       33.11      2.11 o 
  -3   8   1      489.16      513.36      8.34 o 
  -2   8   1      498.56      440.47      6.71 o 
  -1   8   1      281.58      215.92     13.57 o 
   0   8   1     1199.11     1197.84     36.73 o 
   1   8   1     3908.25     3858.31     25.10 o 
   2   8   1       79.94       82.85      6.52 o 
   3   8   1     1672.52     1754.14     33.78 o 
   4   8   1      438.79      423.40     12.86 o 
   5   8   1       55.22       62.77      9.93 o 
   6   8   1      193.54      208.65      8.51 o 
   7   8   1        1.67        1.81      2.35 o 
  -8   9   1       71.66       76.65      6.68 o 
  -7   9   1      206.35      219.61      9.77 o 
  -6   9   1      115.51      111.55      3.72 o 
  -5   9   1      114.36       99.68      8.71 o 
  -4   9   1        5.75        5.89      1.49 o 
  -3   9   1     1504.68     1488.58     16.09 o 
  -2   9   1     1757.11     1636.41     14.06 o 
  -1   9   1     2376.56     2446.48     18.87 o 
   0   9   1      595.52      616.72     10.47 o 
   1   9   1       75.50       67.33      3.41 o 
   2   9   1      354.76      411.70      8.24 o 
   3   9   1      177.57      221.06      4.35 o 
   4   9   1        3.23        5.06      1.64 o 
   5   9   1      804.52      840.66     26.61 o 
   6   9   1       24.22       27.07      5.19 o 
   7   9   1      149.28      145.25      9.15 o 
  -8  10   1        7.39        8.07      4.89 o 
  -7  10   1        3.07        8.53      4.29 o 
  -6  10   1      186.85      152.85     12.37 o 
  -5  10   1      763.21      725.80     14.85 o 
  -4  10   1      771.30      755.31     10.43 o 
  -3  10   1     2298.72     2472.44     30.89 o 
  -2  10   1     1443.33     1379.74     26.38 o 
  -1  10   1      555.28      554.06     10.83 o 
   0  10   1     3347.25     3499.84     30.29 o 
   1  10   1      528.90      538.32     12.66 o 
   2  10   1      202.49      195.54      6.53 o 
   3  10   1       87.84       71.92      7.31 o 
   4  10   1       55.92       42.97      2.89 o 
   5  10   1      220.69      204.86      8.16 o 
   6  10   1       23.41       16.24      3.94 o 
   7  10   1      281.58      302.85     11.53 o 
  -8  11   1        0.50        3.63      1.80 o 
  -7  11   1      813.12      841.62     27.28 o 
  -6  11   1      281.34      262.17     23.28 o 
  -5  11   1      106.42       91.18     16.08 o 
  -4  11   1       76.26       87.95      3.38 o 
  -3  11   1       39.20       24.72      2.26 o 
  -2  11   1      749.41      862.02     52.34 o 
  -1  11   1      362.06      380.58      8.47 o 
   0  11   1       40.16       67.63      2.16 o 
   1  11   1       36.58       42.32      3.06 o 
   2  11   1      435.31      439.24     11.13 o 
   3  11   1       11.09        9.40      1.85 o 
   4  11   1        1.35        1.66      0.96 o 
   5  11   1      240.03      234.41     15.67 o 
   6  11   1       53.23       38.61     15.43 o 
   7  11   1        2.22        2.84      1.78 o 
  -7  12   1       71.92       83.47     10.09 o 
  -6  12   1       43.71       43.67      8.38 o 
  -5  12   1     1674.85     1710.40     66.10 o 
  -4  12   1       51.84       43.95      3.45 o 
  -3  12   1      622.12      652.09     14.26 o 
  -2  12   1     2608.20     2451.39     54.72 o 
  -1  12   1     2899.69     2803.32     24.54 o 
   0  12   1      968.14     1067.39     26.99 o 
   1  12   1      604.55      617.24     10.34 o 
   2  12   1       30.83       41.07      1.12 o 
   3  12   1     1310.33     1307.33     17.07 o 
   4  12   1        0.28        1.87      0.94 o 
   5  12   1     1561.94     1593.05     23.13 o 
   6  12   1     1063.23     1051.62     41.13 o 
   7  12   1        2.88       -0.45      2.06 o 
  -7  13   1       24.57       18.84      3.14 o 
  -6  13   1      110.03      109.84      9.23 o 
  -5  13   1       21.15       16.05      3.77 o 
  -4  13   1        8.19       16.40      2.66 o 
  -3  13   1      519.10      501.14     15.49 o 
  -2  13   1     1092.04      940.89     49.07 o 
  -1  13   1      561.63      599.86     11.87 o 
   0  13   1       34.73       42.63      1.40 o 
   1  13   1       40.32       50.96      3.01 o 
   2  13   1      648.05      728.04     11.42 o 
   3  13   1       24.79       30.15      1.70 o 
   4  13   1      629.95      655.99     17.48 o 
   5  13   1      151.83      134.30      7.22 o 
   6  13   1      100.79      121.63      5.19 o 
   7  13   1       14.50       12.47      3.18 o 
  -7  14   1        1.54        3.25      2.84 o 
  -6  14   1      707.23      698.87     17.93 o 
  -5  14   1     2156.81     2469.29     44.55 o 
  -4  14   1        0.13        3.79      1.30 o 
  -3  14   1     1140.57     1162.00     22.58 o 
  -2  14   1      836.43      871.17     20.07 o 
  -1  14   1     1374.49     1323.42     20.23 o 
   0  14   1      245.87      202.79      3.75 o 
   1  14   1      119.41      125.80      4.80 o 
   2  14   1      316.23      343.98      9.24 o 
   3  14   1      591.48      628.93      7.96 o 
   4  14   1      511.69      486.41      8.37 o 
   5  14   1      102.41      100.44      6.32 o 
   6  14   1        4.58        5.27      1.53 o 
   7  14   1        9.23        4.87      3.25 o 
  -7  15   1      422.37      444.09     10.98 o 
  -6  15   1      181.22      180.75      7.19 o 
  -5  15   1       55.20       55.08      4.71 o 
  -4  15   1      116.08      122.24      3.82 o 
  -3  15   1      184.62      165.22      6.38 o 
  -2  15   1      580.64      669.18     13.48 o 
  -1  15   1      249.54      228.39      6.02 o 
   0  15   1     1144.48     1102.66     13.09 o 
   1  15   1     1313.00     1224.13     10.68 o 
   2  15   1     5626.93     5751.17     39.50 o 
   3  15   1       34.08       32.78      1.94 o 
   4  15   1        0.53        1.84      1.43 o 
   5  15   1      722.45      707.02     14.81 o 
   6  15   1      237.34      241.13     14.98 o 
   7  15   1      145.14      141.74     10.21 o 
  -7  16   1       42.49       40.92      6.82 o 
  -6  16   1       27.54       26.59      4.96 o 
  -5  16   1       85.60       76.39      4.27 o 
  -4  16   1       43.28       56.91      5.71 o 
  -3  16   1      617.07      624.39     10.13 o 
  -2  16   1      135.28      126.98      5.52 o 
  -1  16   1        0.16        3.57      1.05 o 
   0  16   1       30.24       38.55      2.07 o 
   1  16   1      339.77      340.87     11.22 o 
   2  16   1      209.46      219.98      8.24 o 
   3  16   1      299.90      286.06     11.05 o 
   4  16   1      206.04      205.93      8.22 o 
   5  16   1      579.54      563.87     20.45 o 
   6  16   1      120.12      114.00     10.94 o 
  -7  17   1       14.36        7.47      3.13 o 
  -6  17   1       31.46       34.72      6.68 o 
  -5  17   1       62.76       58.15      2.73 o 
  -4  17   1       48.77       58.75      2.53 o 
  -3  17   1      390.89      363.01      8.56 o 
  -2  17   1      741.30      718.19      9.25 o 
  -1  17   1      883.20      928.04     15.63 o 
   0  17   1      171.87      175.76      4.26 o 
   1  17   1      757.74      739.88     10.51 o 
   2  17   1        0.40        0.63      1.24 o 
   3  17   1      604.73      647.35     16.19 o 
   4  17   1       28.00       16.67      4.97 o 
   5  17   1      230.26      256.03      7.68 o 
   6  17   1      107.00      103.14      6.41 o 
  -7  18   1       77.38       88.98      6.61 o 
  -6  18   1       55.57       48.53      9.34 o 
  -5  18   1      147.08      138.11      5.21 o 
  -4  18   1       66.77       77.77      2.34 o 
  -3  18   1       33.92       27.89      3.39 o 
  -2  18   1      384.30      434.78      5.94 o 
  -1  18   1     1727.83     1698.51     28.51 o 
   0  18   1      846.95      900.89     16.40 o 
   1  18   1      522.30      559.59     24.22 o 
   2  18   1      927.44      949.52     19.11 o 
   3  18   1       12.73       11.13      2.71 o 
   4  18   1        4.34        3.48      2.02 o 
   5  18   1       70.32       68.73      6.80 o 
   6  18   1      294.15      292.63     10.34 o 
  -7  19   1       31.66       31.68      7.17 o 
  -6  19   1        0.29        1.81      2.63 o 
  -5  19   1      116.84       99.52      5.02 o 
  -4  19   1       47.34       41.11      2.46 o 
  -3  19   1       31.85       35.56      2.88 o 
  -2  19   1        8.27        7.75      1.50 o 
  -1  19   1      386.70      402.82      7.87 o 
   0  19   1     1343.02     1440.92     41.40 o 
   1  19   1       59.22       64.71      2.23 o 
   2  19   1       21.28       23.19      1.79 o 
   3  19   1      468.62      460.55     14.44 o 
   4  19   1      452.26      490.65     11.63 o 
   5  19   1      160.11      148.62      4.22 o 
   6  19   1        4.28        4.62      1.87 o 
  -6  20   1      372.25      370.07     13.46 o 
  -5  20   1       63.78       66.11      5.14 o 
  -4  20   1      778.48      823.74     14.87 o 
  -3  20   1        0.83        2.47      1.32 o 
  -2  20   1       52.23       21.94      8.69 o 
  -1  20   1      245.22      223.46      5.99 o 
   0  20   1      337.80      325.66     11.02 o 
   1  20   1       12.95       12.10      2.71 o 
   2  20   1        0.50        1.27      1.01 o 
   3  20   1     1051.87     1078.26     18.11 o 
   4  20   1        0.29       -0.72      2.04 o 
   5  20   1       41.71       44.53      9.78 o 
   6  20   1        9.03       10.19      3.09 o 
  -6  21   1      130.01      122.61      8.20 o 
  -5  21   1        1.15        1.82      2.10 o 
  -4  21   1        0.13        0.97      1.47 o 
  -3  21   1      512.48      476.60     10.63 o 
  -2  21   1     1214.78     1266.29     27.16 o 
  -1  21   1      351.65      389.47      9.38 o 
   0  21   1      640.80      684.64     16.16 o 
   1  21   1      337.43      367.75      8.53 o 
   2  21   1       84.58       74.40      3.75 o 
   3  21   1      170.91      183.37     12.97 o 
   4  21   1       39.71       34.07      6.13 o 
   5  21   1      185.23      180.14      6.36 o 
   6  21   1      150.84      153.31      6.05 o 
  -6  22   1       48.37       50.99      9.63 o 
  -5  22   1       12.54       13.16      3.33 o 
  -4  22   1       13.15        7.73      1.87 o 
  -3  22   1       55.20       51.81      4.93 o 
  -2  22   1      541.76      573.24     27.57 o 
  -1  22   1      529.13      518.32     11.01 o 
   0  22   1        0.02        1.41      1.01 o 
   1  22   1        6.54        4.70      1.23 o 
   2  22   1       49.08       39.10      2.59 o 
   3  22   1       38.99       28.55      5.89 o 
   4  22   1      197.30      223.17      9.62 o 
   5  22   1        2.71        4.95      2.09 o 
  -6  23   1      216.84      233.75      7.60 o 
  -5  23   1        8.95        9.11      1.99 o 
  -4  23   1        8.20        3.59      1.97 o 
  -3  23   1      445.63      443.14      9.16 o 
  -2  23   1      168.01      152.55      6.38 o 
  -1  23   1      141.34      127.67      4.33 o 
   0  23   1      286.40      267.48     10.01 o 
   1  23   1     2057.12     2155.08     51.79 o 
   2  23   1      762.93      792.43     12.44 o 
   3  23   1     1098.31     1101.94     26.03 o 
   4  23   1      632.43      592.29     13.32 o 
   5  23   1      194.97      203.17      5.55 o 
  -6  24   1        5.76        4.81      2.43 o 
  -5  24   1        2.46        2.06      1.87 o 
  -4  24   1      139.40      147.38      8.41 o 
  -3  24   1       20.94       19.95      5.08 o 
  -2  24   1      142.56      118.35      8.97 o 
  -1  24   1       32.14       33.61      5.43 o 
   0  24   1      926.17      954.33     15.24 o 
   1  24   1        4.46        4.07      1.30 o 
   2  24   1       87.03       82.71      4.23 o 
   3  24   1      779.91      799.00     16.75 o 
   4  24   1      313.11      292.98      9.50 o 
   5  24   1      104.23       94.68      6.46 o 
  -5  25   1        1.47        2.66      3.16 o 
  -4  25   1        0.96        0.31      2.49 o 
  -3  25   1      147.75      145.65      7.06 o 
  -2  25   1        0.04        0.55      2.66 o 
  -1  25   1      759.38      778.60     11.82 o 
   0  25   1      443.97      440.94     17.38 o 
   1  25   1      713.64      712.98     12.43 o 
   2  25   1      175.48      205.10     14.39 o 
   3  25   1      234.61      227.92      8.41 o 
   4  25   1      201.88      175.83      6.13 o 
   5  25   1       58.44       47.94      7.64 o 
  -5  26   1      144.06      160.92     10.13 o 
  -4  26   1        0.49        2.34      2.43 o 
  -3  26   1      441.35      459.34     12.93 o 
  -2  26   1      231.54      230.98      9.02 o 
  -1  26   1      633.00      669.87     18.75 o 
   0  26   1        0.82        0.92      2.25 o 
   1  26   1        0.41        1.51      1.33 o 
   2  26   1      519.31      514.66     15.00 o 
   3  26   1       15.36       11.73      2.54 o 
   4  26   1       99.71       89.40      3.31 o 
   5  26   1       12.28       13.19      4.00 o 
  -5  27   1      146.12      142.01      6.84 o 
  -4  27   1       22.40       26.86      7.49 o 
  -3  27   1       36.39       31.90      8.79 o 
  -2  27   1       10.79        9.54      3.30 o 
  -1  27   1       56.56       45.88      6.66 o 
   0  27   1     1310.35     1397.85     19.31 o 
   1  27   1      157.83      151.21      5.06 o 
   2  27   1       96.92       78.79     12.33 o 
   3  27   1       41.55       48.50      5.75 o 
   4  27   1       29.17       34.50      6.78 o 
  -5  28   1        5.84        2.28      3.35 o 
  -4  28   1      252.07      259.52      8.04 o 
  -3  28   1      597.30      593.50     16.75 o 
  -2  28   1        2.19        5.40      3.43 o 
  -1  28   1       88.31       86.17      6.73 o 
   0  28   1       77.08       84.66      4.18 o 
   1  28   1       61.52       60.71      3.54 o 
   2  28   1       12.46       14.05      3.12 o 
   3  28   1       52.45       43.02     10.28 o 
   4  28   1       30.62       33.07      6.53 o 
  -4  29   1      292.09      268.39      8.36 o 
  -3  29   1        0.86        2.79      2.50 o 
  -2  29   1       72.40       97.06     10.86 o 
  -1  29   1      360.75      352.90     13.33 o 
   0  29   1       77.77       71.91      3.48 o 
   1  29   1       26.35       24.55      5.35 o 
   2  29   1        0.29       -0.81      2.58 o 
   3  29   1       46.81       44.94      8.52 o 
   4  29   1        0.38        4.86      1.98 o 
  -4  30   1        0.02        1.41      4.07 o 
  -3  30   1      132.91      124.54      6.59 o 
  -2  30   1       25.75       19.97      5.67 o 
  -1  30   1      398.13      392.24     11.33 o 
   0  30   1        4.44        4.82      1.31 o 
   1  30   1        8.56        9.09      3.33 o 
   2  30   1        7.25        5.10      2.58 o 
   3  30   1       14.93       13.30      4.20 o 
  -4  31   1      190.03      170.40      7.62 o 
  -3  31   1       21.61       19.85      5.24 o 
  -2  31   1      113.52      121.78      7.38 o 
  -1  31   1        0.07       -0.94      2.38 o 
   0  31   1        0.11        2.61      1.10 o 
   1  31   1      272.74      283.60     11.28 o 
   2  31   1      212.71      243.47      8.89 o 
   3  31   1        2.37        2.37      2.32 o 
  -3  32   1        2.21        2.23      2.49 o 
  -2  32   1       90.85       85.47      5.91 o 
  -1  32   1       39.58       39.16      7.74 o 
   0  32   1       56.72       56.44      6.27 o 
   1  32   1      228.79      253.47     10.21 o 
   2  32   1       85.15       96.96     11.48 o 
  -2  33   1       89.94       76.78      9.85 o 
  -1  33   1       19.06       19.49      6.37 o 
   0  33   1       41.03       34.67      7.36 o 
   1  33   1       46.97       35.28     10.27 o 
   2  33   1      112.47      113.20      9.24 o 
  -2  34   1        3.51        3.97      3.28 o 
  -1  34   1      422.50      458.65     13.92 o 
   0  34   1      277.11      315.47     12.66 o 
   1  34   1        4.64        6.23      3.56 o 
  -8   0   2      116.90       75.69     30.14 o 
  -7   0   2       11.12       12.13     10.20 o 
  -6   0   2       60.34       18.50     16.85 o 
  -5   0   2     2394.13     2513.82     16.16 o 
  -4   0   2     1748.23     1663.80     16.15 o 
  -3   0   2       94.24      164.52      6.18 o 
  -2   0   2       97.41      144.19      2.44 o 
  -1   0   2     2877.43     2474.88     45.08 o 
   0   0   2     2355.66     2375.02     77.46 o 
   1   0   2    10779.91    11186.83     61.47 o 
   2   0   2      373.41      355.48      8.55 o 
   4   0   2     1172.10     1117.15     23.75 o 
   5   0   2       18.88       14.40      7.45 o 
   6   0   2       13.06        7.38      2.62 o 
   7   0   2      392.04      430.71     17.41 o 
  -8   1   2      325.29      335.96     11.83 o 
  -7   1   2       45.40       43.24     12.36 o 
  -6   1   2     3011.24     3154.35     30.62 o 
  -5   1   2        4.63       12.60      3.55 o 
  -4   1   2      567.25      578.98     11.01 o 
  -3   1   2     2502.37     2533.06     44.22 o 
  -2   1   2       66.89       77.69      9.13 o 
  -1   1   2     5318.26     5000.85     31.71 o 
   0   1   2     3023.23     2725.30    105.64 o 
   1   1   2     3322.57     3028.75     56.49 o 
   2   1   2      393.29      428.38      6.92 o 
   3   1   2      144.08      189.00      5.51 o 
   4   1   2      179.06      195.81      6.67 o 
   5   1   2      232.93      239.11      8.34 o 
   6   1   2       86.46       72.68      3.36 o 
   7   1   2        2.41        5.74      3.13 o 
  -8   2   2       18.90        6.58      5.40 o 
  -7   2   2        2.40        3.96      2.79 o 
  -6   2   2      226.76      241.73     28.88 o 
  -5   2   2       33.58       39.56      2.67 o 
  -4   2   2      904.12      970.63     12.71 o 
  -3   2   2      709.60      765.99      8.43 o 
  -2   2   2     3184.83     2976.00     16.92 o 
  -1   2   2     1077.31     1174.45     31.43 o 
   1   2   2     1945.04     1817.95     24.56 o 
   2   2   2      200.43      201.61      5.06 o 
   3   2   2      235.55      217.44     10.34 o 
   4   2   2       20.90       33.00      4.47 o 
   5   2   2      157.76      163.87      5.97 o 
   6   2   2      175.78      161.84      6.20 o 
   7   2   2        0.51       -0.52      1.91 o 
  -8   3   2        2.31        4.41      3.88 o 
  -7   3   2        6.64       10.66      4.26 o 
  -6   3   2       58.47       64.55      6.89 o 
  -5   3   2       91.90       95.52      3.69 o 
  -4   3   2      476.99      458.74     10.56 o 
  -3   3   2     4174.70     4130.57     53.63 o 
  -2   3   2      392.84      365.36     11.81 o 
  -1   3   2     1445.81     1524.12     27.83 o 
   0   3   2     3170.29     2828.01     29.34 o 
   1   3   2     2274.88     2079.21     22.91 o 
   2   3   2      698.90      693.78      6.46 o 
   3   3   2      930.71      976.90     14.66 o 
   4   3   2      935.98      922.14     29.70 o 
   5   3   2       50.61       42.90      2.70 o 
   6   3   2        0.40        1.09      2.06 o 
   7   3   2        2.11        1.78      2.06 o 
  -8   4   2       33.61       24.85      7.05 o 
  -7   4   2      159.31      135.52     13.19 o 
  -6   4   2       20.09       14.79      4.65 o 
  -5   4   2     1407.75     1515.63     30.19 o 
  -4   4   2       15.20       26.13      7.48 o 
  -3   4   2      118.50      110.54      2.29 o 
  -2   4   2       42.55       49.18      3.08 o 
  -1   4   2      345.70      335.02     27.09 o 
   0   4   2     2443.07     2221.60     21.55 o 
   1   4   2      326.77      330.96     11.42 o 
   2   4   2      490.17      449.82      6.15 o 
   3   4   2      507.50      502.85     12.02 o 
   4   4   2       30.97       28.36      5.36 o 
   5   4   2       93.92       99.96      3.29 o 
   6   4   2        1.43        2.56      1.32 o 
   7   4   2      161.80      154.61      7.21 o 
  -8   5   2        5.93        8.61      3.16 o 
  -7   5   2        0.29        2.13      6.01 o 
  -6   5   2     1067.72     1162.91     22.35 o 
  -5   5   2       21.02       28.34      9.03 o 
  -4   5   2      598.10      637.35     13.58 o 
  -3   5   2       23.91       42.39      4.25 o 
  -2   5   2     1372.33     1362.37     14.73 o 
  -1   5   2        1.43        9.52      1.94 o 
   0   5   2     8989.01     9564.97    117.76 o 
   1   5   2      769.06      790.12     11.27 o 
   2   5   2       99.63      108.77      5.97 o 
   3   5   2     1185.76     1266.72     16.75 o 
   4   5   2        2.82        1.70      1.16 o 
   5   5   2        0.16        1.56      0.97 o 
   6   5   2        1.11        3.57      1.85 o 
   7   5   2        8.92       13.65      4.81 o 
  -8   6   2        2.00        3.93      2.20 o 
  -7   6   2       54.48       71.80      7.21 o 
  -6   6   2       51.50       69.41      9.02 o 
  -5   6   2      522.47      543.40     19.16 o 
  -4   6   2      491.17      578.94     12.02 o 
  -3   6   2       49.40       35.96      3.10 o 
  -2   6   2     1028.82     1002.53     18.21 o 
  -1   6   2      482.51      498.17     16.88 o 
   0   6   2      648.14      636.90     11.40 o 
   1   6   2     1220.14     1156.79     27.88 o 
   2   6   2      164.29      175.08      3.45 o 
   3   6   2      196.80      225.21      5.30 o 
   4   6   2       18.90       21.71      3.97 o 
   5   6   2      362.45      369.18     20.47 o 
   6   6   2      270.27      253.62      7.41 o 
   7   6   2       86.78      114.41     13.74 o 
  -8   7   2       70.85       59.98     14.97 o 
  -7   7   2       40.96       33.95      5.50 o 
  -6   7   2      254.68      257.14      9.56 o 
  -5   7   2       41.59       40.05      8.14 o 
  -4   7   2      571.20      658.49     18.39 o 
  -3   7   2       74.31       78.53     12.63 o 
  -2   7   2      371.84      381.22     12.33 o 
  -1   7   2     1946.36     1804.28     17.03 o 
   0   7   2     7585.82     7745.25     52.32 o 
   1   7   2        0.58        1.63      0.56 o 
   2   7   2      628.25      681.70     12.21 o 
   3   7   2      129.81      129.65      3.09 o 
   4   7   2      782.44      810.26     12.54 o 
   5   7   2      155.34      158.56      6.06 o 
   6   7   2      111.04      105.15      5.60 o 
   7   7   2        0.02        2.97      2.43 o 
  -8   8   2        3.61        3.83      2.04 o 
  -7   8   2       48.13       59.61      4.29 o 
  -6   8   2      748.15      743.48     13.30 o 
  -5   8   2      112.41       94.79      4.64 o 
  -4   8   2      319.62      316.20      7.63 o 
  -3   8   2      962.12     1031.33     18.71 o 
  -2   8   2      991.79      844.05     26.42 o 
  -1   8   2     1268.22     1144.08     20.46 o 
   0   8   2     6252.14     6453.45     52.17 o 
   1   8   2      259.16      189.46      3.45 o 
   2   8   2     3853.96     3777.16     43.67 o 
   3   8   2        5.96       11.26      2.01 o 
   4   8   2     1608.85     1705.36     19.47 o 
   5   8   2        3.37        1.91      1.59 o 
   6   8   2      680.21      723.42     23.34 o 
   7   8   2       36.93       29.35      8.69 o 
  -8   9   2      194.41      207.57     10.26 o 
  -7   9   2       17.81       13.64      3.27 o 
  -6   9   2      110.66      106.36     19.38 o 
  -5   9   2      183.74      181.25      8.37 o 
  -4   9   2      321.06      296.58      8.02 o 
  -3   9   2        0.10        5.42      1.26 o 
  -2   9   2      807.90      815.95     20.20 o 
  -1   9   2     1309.06     1245.44     27.77 o 
   0   9   2     8164.27     8439.65    106.64 o 
   1   9   2     2531.58     2697.33     52.47 o 
   2   9   2       43.68       48.75      4.42 o 
   3   9   2      198.01      224.59      8.47 o 
   4   9   2       12.51       16.76      3.15 o 
   5   9   2       28.23       34.40      5.58 o 
   6   9   2      134.32      133.15     12.67 o 
   7   9   2       30.70       24.94      5.73 o 
  -8  10   2        0.03        2.83      2.92 o 
  -7  10   2       19.36       13.78      2.96 o 
  -6  10   2      401.21      406.64     29.54 o 
  -5  10   2      315.41      303.15     14.96 o 
  -4  10   2       50.66       54.75      7.12 o 
  -3  10   2      572.57      567.18     18.93 o 
  -2  10   2      463.50      488.19     10.13 o 
  -1  10   2      980.14     1072.96     40.81 o 
   0  10   2     1600.39     1657.01     21.95 o 
   1  10   2      371.70      362.44     12.65 o 
   2  10   2     1088.99     1017.92     23.76 o 
   3  10   2     1674.49     1662.08     40.95 o 
   4  10   2        1.53        4.18      1.51 o 
   5  10   2       66.18       71.15      2.95 o 
   6  10   2      188.76      207.35      8.05 o 
  -8  11   2       18.74       15.56      5.07 o 
  -7  11   2      220.13      264.78      7.07 o 
  -6  11   2      639.68      603.82     11.77 o 
  -5  11   2      200.36      193.29      6.33 o 
  -4  11   2     4833.51     4551.93     31.19 o 
  -3  11   2      270.80      236.45      8.42 o 
  -2  11   2      826.64      882.64     13.33 o 
  -1  11   2     1068.26     1043.48     15.35 o 
   0  11   2      119.02       96.43      3.24 o 
   1  11   2      863.58      792.39     12.16 o 
   2  11   2     1116.04     1150.60     18.74 o 
   3  11   2      343.30      347.25      7.98 o 
   4  11   2      712.29      734.00     14.05 o 
   5  11   2      123.13      147.26      6.77 o 
   6  11   2       55.30       49.86      8.85 o 
  -8  12   2       44.80       48.32      5.31 o 
  -7  12   2        3.98        3.98      1.59 o 
  -6  12   2      198.68      185.29     13.85 o 
  -5  12   2      528.98      559.79     24.97 o 
  -4  12   2      401.94      400.70     12.51 o 
  -3  12   2      601.44      623.98      7.14 o 
  -2  12   2        0.00        9.62      2.40 o 
  -1  12   2      252.90      261.69      8.60 o 
   0  12   2      498.02      474.55     13.02 o 
   1  12   2        5.81        3.61      0.99 o 
   2  12   2     1297.43     1239.64     15.46 o 
   3  12   2       47.92       52.95      3.97 o 
   4  12   2        5.37        6.86      1.79 o 
   5  12   2       22.75       20.75      4.37 o 
   6  12   2       59.74       67.79      4.49 o 
  -7  13   2       39.84       25.46      5.13 o 
  -6  13   2       12.04        6.31      2.10 o 
  -5  13   2      280.53      277.00      6.74 o 
  -4  13   2        4.34        2.59      1.92 o 
  -3  13   2      384.75      365.25      9.93 o 
  -2  13   2     3980.94     4271.19     22.75 o 
  -1  13   2      608.24      592.86     11.72 o 
   0  13   2       55.89       62.87      3.15 o 
   1  13   2     2249.83     2082.64     34.88 o 
   2  13   2       22.12       23.42      2.00 o 
   3  13   2       49.67       47.46      2.09 o 
   4  13   2        0.26        0.88      0.93 o 
   5  13   2      116.67      109.65      5.24 o 
   6  13   2      278.58      280.81      8.40 o 
  -7  14   2        1.91        2.81      2.01 o 
  -6  14   2        7.58        6.09      2.32 o 
  -5  14   2       64.80       71.44      4.50 o 
  -4  14   2      212.05      211.26     18.74 o 
  -3  14   2      149.54      148.24      4.49 o 
  -2  14   2      267.73      222.68      6.03 o 
  -1  14   2      288.98      230.81      6.13 o 
   0  14   2     3843.48     4127.06     58.63 o 
   1  14   2       51.38       79.28      6.98 o 
   2  14   2      140.43      146.58      3.97 o 
   3  14   2      958.95      977.81     16.48 o 
   4  14   2        6.70       12.14      2.71 o 
   5  14   2       11.94       11.15      2.29 o 
   6  14   2       50.26       39.51     12.60 o 
  -7  15   2        1.01        4.03      1.77 o 
  -6  15   2       37.62       32.65      6.87 o 
  -5  15   2        0.03        1.61      1.74 o 
  -4  15   2      413.66      392.73     10.27 o 
  -3  15   2       99.55      119.54      3.43 o 
  -2  15   2       29.84       22.84      4.12 o 
  -1  15   2      319.02      357.42      8.83 o 
   0  15   2      456.86      468.07     13.36 o 
   1  15   2      438.67      524.41     10.08 o 
   2  15   2       95.71      103.25      4.34 o 
   3  15   2      688.69      703.28     18.54 o 
   4  15   2       27.38       31.15      6.02 o 
   5  15   2       29.51       24.33      4.15 o 
   6  15   2      217.66      207.93      6.68 o 
  -7  16   2       29.17       18.37      2.89 o 
  -6  16   2      162.59      157.41     10.68 o 
  -5  16   2      123.87      124.68      4.06 o 
  -4  16   2      232.00      224.88      5.27 o 
  -3  16   2        7.38        3.34      1.18 o 
  -2  16   2      653.92      675.35      8.55 o 
  -1  16   2     1419.26     1369.12     16.42 o 
   0  16   2      137.74      165.36      3.89 o 
   1  16   2       34.27       38.23      5.17 o 
   2  16   2      257.33      262.38      6.09 o 
   3  16   2      242.84      222.90      5.50 o 
   4  16   2      447.68      418.38      8.93 o 
   5  16   2      102.18      110.56      4.59 o 
   6  16   2      365.32      398.34     11.50 o 
  -7  17   2        0.92        2.49      1.77 o 
  -6  17   2       20.58       18.46      3.58 o 
  -5  17   2       45.49       40.60      7.63 o 
  -4  17   2      122.65      118.08      3.15 o 
  -3  17   2      362.65      316.37      9.87 o 
  -2  17   2       82.97       73.45      3.51 o 
  -1  17   2      158.93      190.79      5.76 o 
   0  17   2      186.70      153.64      4.34 o 
   1  17   2     1915.38     2038.29     22.12 o 
   2  17   2      329.07      322.49      8.26 o 
   3  17   2      509.83      503.72     15.23 o 
   4  17   2     1103.91     1166.50     20.36 o 
   5  17   2       54.50       52.46     10.25 o 
   6  17   2       26.18       21.29      6.23 o 
  -7  18   2      117.28      121.84      5.27 o 
  -6  18   2      621.95      633.42     12.54 o 
  -5  18   2       15.19       21.98      3.53 o 
  -4  18   2       26.51       11.48      6.11 o 
  -3  18   2      516.07      534.94     15.03 o 
  -2  18   2      472.29      506.87      6.71 o 
  -1  18   2      379.30      367.48      8.70 o 
   0  18   2      356.69      352.93      7.79 o 
   1  18   2      142.33      122.32      3.65 o 
   2  18   2      794.63      800.82     13.98 o 
   3  18   2        0.11        1.50      1.95 o 
   4  18   2      165.59      153.32      6.92 o 
   5  18   2       84.65       89.92      9.80 o 
   6  18   2      122.30      129.30      7.12 o 
  -7  19   2      267.16      249.56     10.68 o 
  -6  19   2       23.77       16.48      3.59 o 
  -5  19   2       62.48       68.73      3.56 o 
  -4  19   2      901.56      929.18     16.95 o 
  -3  19   2      577.18      570.06     15.00 o 
  -2  19   2        0.19        1.59      1.36 o 
  -1  19   2      518.70      508.82     11.30 o 
   0  19   2     1186.84     1192.45     15.13 o 
   1  19   2      317.85      314.11      7.19 o 
   2  19   2       83.33       91.12      4.06 o 
   3  19   2      444.59      423.79     22.12 o 
   4  19   2      251.76      271.66      8.29 o 
   5  19   2       48.40       44.71      8.80 o 
  -7  20   2       25.02       13.63      4.10 o 
  -6  20   2       50.52       54.12      8.67 o 
  -5  20   2      496.36      470.21     19.25 o 
  -4  20   2       54.96       45.63      4.86 o 
  -3  20   2       19.10       23.68      3.93 o 
  -2  20   2      218.87      240.51      6.14 o 
  -1  20   2       62.22       65.81      6.01 o 
   0  20   2      276.64      263.63      7.26 o 
   1  20   2      618.55      621.29     14.98 o 
   2  20   2      180.53      169.63      6.74 o 
   3  20   2      209.95      203.76      6.66 o 
   4  20   2       30.42       24.06      5.34 o 
   5  20   2       56.68       56.89      5.56 o 
  -6  21   2      171.50      137.87      8.01 o 
  -5  21   2       99.65       86.36      4.58 o 
  -4  21   2       43.89       39.39      2.43 o 
  -3  21   2        5.66        6.89      2.75 o 
  -2  21   2        6.16        6.80      2.17 o 
  -1  21   2       12.29       20.55      2.88 o 
   0  21   2     2141.79     2160.39     32.13 o 
   1  21   2        1.35        0.90      1.00 o 
   2  21   2      168.26      142.99      5.24 o 
   3  21   2      439.81      410.08      9.57 o 
   4  21   2       17.88       19.48      4.10 o 
   5  21   2       24.73       25.76      5.88 o 
  -6  22   2      138.83      165.56     16.44 o 
  -5  22   2        2.25        5.84      2.88 o 
  -4  22   2       15.45       12.86      3.71 o 
  -3  22   2      354.41      337.51     15.64 o 
  -2  22   2      452.45      419.20      5.72 o 
  -1  22   2        3.42        7.04      1.14 o 
   0  22   2      341.91      344.77     16.95 o 
   1  22   2      226.13      216.03      5.61 o 
   2  22   2      680.31      713.22     11.57 o 
   3  22   2      105.11      106.20      4.40 o 
   4  22   2       12.60       11.10      2.49 o 
   5  22   2       36.27       33.28      9.47 o 
  -6  23   2      356.18      354.47     16.28 o 
  -5  23   2      442.94      461.21     16.61 o 
  -4  23   2       15.13       21.83      4.53 o 
  -3  23   2       20.00        6.89      2.58 o 
  -2  23   2        0.25        0.81      2.54 o 
  -1  23   2       79.85       78.90      2.91 o 
   0  23   2        0.60        2.09      1.48 o 
   1  23   2        3.92        7.85      2.03 o 
   2  23   2       88.24       88.44      4.88 o 
   3  23   2        4.82        3.05      1.70 o 
   4  23   2       48.86       47.69      4.79 o 
   5  23   2       31.29       20.22      4.02 o 
  -6  24   2       41.74       50.88     14.36 o 
  -5  24   2        3.17        6.26      2.95 o 
  -4  24   2       25.99       36.98      8.53 o 
  -3  24   2      457.96      507.72     13.13 o 
  -2  24   2       41.18       47.22      8.45 o 
  -1  24   2      133.19      116.53      3.10 o 
   0  24   2     1294.19     1387.60     19.08 o 
   1  24   2      241.14      244.20      4.26 o 
   2  24   2       53.96       53.73      5.25 o 
   3  24   2      441.86      461.53     10.91 o 
   4  24   2        9.85        7.70      2.41 o 
   5  24   2       36.50       34.26     10.69 o 
  -6  25   2      195.26      206.42     10.20 o 
  -5  25   2       36.30       39.44      9.78 o 
  -4  25   2      123.14      109.79      4.83 o 
  -3  25   2       19.77       11.99      5.65 o 
  -2  25   2       30.92       26.79      6.55 o 
  -1  25   2       38.20       38.03      6.49 o 
   0  25   2       27.63       21.16      6.52 o 
   1  25   2       98.19       97.11      4.60 o 
   2  25   2      278.33      293.52      7.40 o 
   3  25   2       14.61       16.74      3.67 o 
   4  25   2      158.75      173.54      5.61 o 
  -5  26   2        1.56        2.27      2.32 o 
  -4  26   2        4.88        1.95      2.29 o 
  -3  26   2      179.60      150.21     13.56 o 
  -2  26   2      835.42      840.71     18.32 o 
  -1  26   2       45.54       44.84      5.26 o 
   0  26   2      561.67      569.39     14.43 o 
   1  26   2      261.91      264.30      6.37 o 
   2  26   2        0.44        2.73      1.71 o 
   3  26   2       27.39       25.44      4.76 o 
   4  26   2      154.07      140.65      5.71 o 
  -5  27   2       48.30       41.10     10.47 o 
  -4  27   2      198.56      175.05      8.31 o 
  -3  27   2      893.50      960.47     21.06 o 
  -2  27   2      103.08      118.37      8.01 o 
  -1  27   2       64.54       67.58     12.21 o 
   0  27   2      630.41      646.65     12.10 o 
   1  27   2       47.55       41.62      7.23 o 
   2  27   2       18.35       16.22      2.54 o 
   3  27   2       39.64       37.27      7.18 o 
   4  27   2       47.36       71.24      4.10 o 
  -5  28   2      104.01       99.66      6.96 o 
  -4  28   2      449.28      466.27     34.56 o 
  -3  28   2      334.44      316.70     14.63 o 
  -2  28   2       40.14       38.37      6.75 o 
  -1  28   2      627.67      672.84     24.15 o 
   0  28   2       75.56       64.58     11.70 o 
   1  28   2       87.45       78.67      8.51 o 
   2  28   2       29.36       25.91      6.33 o 
   3  28   2       27.15       15.95      4.06 o 
  -4  29   2        8.07        5.37      3.25 o 
  -3  29   2       19.91       22.65      6.32 o 
  -2  29   2       63.36       66.54      6.17 o 
  -1  29   2       63.32       59.38      6.22 o 
   0  29   2      898.31      901.87     17.56 o 
   1  29   2       26.92       25.43      6.45 o 
   2  29   2        4.55        2.84      2.81 o 
   3  29   2       33.58       28.43      6.50 o 
  -4  30   2       47.69       46.40     12.34 o 
  -3  30   2      140.75      138.55      8.42 o 
  -2  30   2      507.63      494.50     17.13 o 
  -1  30   2       90.74       94.78      7.59 o 
   0  30   2       33.90       36.23      7.21 o 
   1  30   2      240.82      253.91     11.36 o 
   2  30   2      414.27      467.39     18.06 o 
   3  30   2       50.23       54.72     10.46 o 
  -4  31   2      129.17      125.65      8.00 o 
  -3  31   2       83.77       72.96     16.97 o 
  -2  31   2      160.85      169.51      6.33 o 
  -1  31   2       12.08       12.45      2.87 o 
   0  31   2       33.06       30.66      6.99 o 
   1  31   2       36.96       44.02     10.95 o 
   2  31   2       37.16       32.61      7.17 o 
  -3  32   2      232.09      234.24      9.21 o 
  -2  32   2        2.87        1.37      1.35 o 
  -1  32   2       32.74       27.27      7.76 o 
   0  32   2       24.28       24.06      5.59 o 
   1  32   2      130.77      134.21      8.19 o 
   2  32   2       36.10       33.95      8.72 o 
  -2  33   2        8.47        9.88      2.66 o 
  -1  33   2       62.40       63.94      7.25 o 
   0  33   2        1.99        0.96      2.53 o 
   1  33   2       75.51       76.47      4.83 o 
  -1  34   2        2.46        3.31      2.52 o 
   0  34   2      118.78      114.69      5.90 o 
  -8   1   3       11.55       14.04      5.76 o 
  -7   1   3      691.58      604.80     21.27 o 
  -6   1   3      227.53      250.31     11.37 o 
  -5   1   3       74.31       83.27      2.40 o 
  -4   1   3      219.20      174.43      3.31 o 
  -3   1   3     1130.20     1343.83     35.63 o 
  -2   1   3        0.08        1.87      0.72 o 
  -1   1   3       24.00       23.03      1.33 o 
   0   1   3      155.77      118.14      3.70 o 
   1   1   3     1137.83     1041.20     15.77 o 
   2   1   3        0.01        1.41      0.58 o 
   3   1   3       24.57       20.22      2.13 o 
   4   1   3       69.36       69.43      3.16 o 
   5   1   3       53.52       56.17      3.41 o 
   6   1   3        0.08        1.35      1.31 o 
  -8   2   3        2.85        0.27      3.67 o 
  -7   2   3      106.08      102.47      7.36 o 
  -6   2   3      831.91      888.24     23.48 o 
  -5   2   3      270.05      318.22      8.15 o 
  -4   2   3      627.11      701.32      9.28 o 
  -3   2   3      303.69      358.20     13.66 o 
  -2   2   3        4.79       30.19      4.91 o 
  -1   2   3      737.27      735.52      9.04 o 
   0   2   3        3.41        2.03      1.49 o 
   1   2   3      886.48      828.02     13.51 o 
   2   2   3       26.58       16.52      2.51 o 
   3   2   3      702.70      721.99     10.16 o 
   4   2   3      269.78      277.60      9.79 o 
   5   2   3        0.23        2.99      1.16 o 
   6   2   3       46.72       42.91      8.06 o 
  -8   3   3       31.43       22.36      7.71 o 
  -7   3   3      177.41      191.34     16.65 o 
  -6   3   3       14.55       11.55      3.91 o 
  -5   3   3      102.34      106.05      4.71 o 
  -4   3   3      182.00      227.23      9.96 o 
  -3   3   3     7015.34     7771.90     41.36 o 
  -2   3   3       10.08        4.28      0.92 o 
  -1   3   3       18.55       14.69      1.27 o 
   0   3   3       90.83       94.99      5.18 o 
   1   3   3      328.44      308.76     11.60 o 
   2   3   3      529.43      545.77      9.91 o 
   3   3   3       51.96       29.17      8.27 o 
   4   3   3      361.44      366.07      7.06 o 
   5   3   3        5.15        5.04      1.67 o 
   6   3   3       15.50       15.60      3.93 o 
  -8   4   3       22.64       31.01      7.56 o 
  -7   4   3      721.67      765.14     33.06 o 
  -6   4   3      405.07      351.90      8.06 o 
  -5   4   3      299.38      286.84      9.11 o 
  -4   4   3      846.50      966.26     13.53 o 
  -3   4   3     1101.87     1041.93     28.70 o 
  -2   4   3     3496.00     3362.60     39.29 o 
  -1   4   3     1972.19     1877.17     19.41 o 
   0   4   3      165.30      117.90      3.03 o 
   1   4   3     4699.24     4583.28     30.21 o 
   2   4   3     1205.12     1183.75     30.74 o 
   3   4   3       14.96       12.44      1.63 o 
   4   4   3      287.92      314.94      5.54 o 
   5   4   3      616.83      604.01     21.59 o 
   6   4   3       34.27       37.59      7.81 o 
  -8   5   3        2.66       -0.45      2.99 o 
  -7   5   3       50.34       45.55     12.19 o 
  -6   5   3      397.46      393.96      8.94 o 
  -5   5   3       37.56       34.70      2.96 o 
  -4   5   3      697.62      784.27     16.93 o 
  -3   5   3     2023.85     1990.69     54.31 o 
  -2   5   3      938.28      955.09     13.33 o 
  -1   5   3     2826.52     2624.95     20.93 o 
   0   5   3      636.93      609.71     21.24 o 
   1   5   3      223.86      231.52     11.07 o 
   2   5   3      420.35      402.30      7.18 o 
   3   5   3      352.87      368.52      5.74 o 
   4   5   3      159.13      160.04      6.51 o 
   5   5   3      414.76      417.66     10.52 o 
   6   5   3      141.96      133.71      6.16 o 
  -8   6   3       35.62       38.12     10.72 o 
  -7   6   3        0.01       -0.62      3.24 o 
  -6   6   3      304.55      310.96     20.83 o 
  -5   6   3       52.05       42.23      3.30 o 
  -4   6   3       21.21       24.81      1.98 o 
  -3   6   3       48.81       46.86      2.08 o 
  -2   6   3      396.76      434.96     16.21 o 
  -1   6   3      208.60      227.33     10.56 o 
   0   6   3      519.60      581.75     17.43 o 
   1   6   3     1053.02      990.41     15.50 o 
   2   6   3     1802.98     1723.49     33.06 o 
   3   6   3      733.07      758.76     17.93 o 
   4   6   3       36.93       49.38      6.79 o 
   5   6   3      503.38      530.21     12.86 o 
   6   6   3       27.07       21.58      7.35 o 
  -8   7   3       11.50       14.49      4.94 o 
  -7   7   3       28.15       20.92      4.65 o 
  -6   7   3      265.12      222.55      5.02 o 
  -5   7   3     1060.26     1093.50     49.67 o 
  -4   7   3      466.42      430.77     10.73 o 
  -3   7   3      281.13      307.93     10.06 o 
  -2   7   3        0.02        2.00      0.82 o 
  -1   7   3      883.72      836.79     13.27 o 
   0   7   3      108.11      179.58      3.28 o 
   1   7   3      721.06      826.85     16.81 o 
   2   7   3        8.54        8.21      1.25 o 
   3   7   3      885.63      936.15     45.80 o 
   4   7   3     1792.37     1857.78     27.56 o 
   5   7   3      191.42      182.20     12.19 o 
   6   7   3        5.13        3.56      2.26 o 
  -8   8   3        3.08        8.47      3.62 o 
  -7   8   3       43.21       51.33      6.96 o 
  -6   8   3        3.69        1.39      2.39 o 
  -5   8   3     1647.60     1599.36     40.51 o 
  -4   8   3       14.87       15.76      2.03 o 
  -3   8   3     1211.66     1314.90     14.02 o 
  -2   8   3      219.40      219.84     15.63 o 
  -1   8   3      398.11      416.38     17.74 o 
   0   8   3      106.88      131.36      9.30 o 
   1   8   3        1.47        0.73      0.79 o 
   2   8   3      188.02      172.09      4.44 o 
   3   8   3      163.29      152.35      5.32 o 
   4   8   3      110.90      104.53      4.16 o 
   5   8   3       28.83       27.67      5.76 o 
   6   8   3       60.13       69.99      7.10 o 
  -8   9   3       23.91       26.90     10.57 o 
  -7   9   3        0.00        1.84      2.56 o 
  -6   9   3      401.25      371.26      7.62 o 
  -5   9   3      905.54      936.39     52.45 o 
  -4   9   3       78.00       76.83      8.07 o 
  -3   9   3       26.77       34.41      2.34 o 
  -2   9   3      144.92      156.51      9.10 o 
  -1   9   3     3837.95     3647.29     62.01 o 
   0   9   3        0.97        1.09      0.85 o 
   1   9   3      387.34      424.98      7.17 o 
   2   9   3      657.57      681.41      8.93 o 
   3   9   3       86.62       79.90      2.74 o 
   4   9   3       13.21       12.24      1.91 o 
   5   9   3      627.59      628.03     15.34 o 
   6   9   3        6.23        6.41      2.57 o 
  -8  10   3      305.12      293.20     12.68 o 
  -7  10   3       44.12       38.62      9.67 o 
  -6  10   3      280.28      258.89     10.81 o 
  -5  10   3      442.43      418.25     13.25 o 
  -4  10   3       19.55        8.66      3.12 o 
  -3  10   3      123.95       98.19      4.46 o 
  -2  10   3      389.61      354.39      6.62 o 
  -1  10   3      402.79      365.06     26.88 o 
   0  10   3     1202.88     1287.23     13.19 o 
   1  10   3      114.65       98.63      3.89 o 
   2  10   3      342.54      402.69      5.98 o 
   3  10   3     1466.56     1533.03     17.44 o 
   4  10   3       60.30       47.90      3.88 o 
   5  10   3        1.29        1.87      1.61 o 
   6  10   3      150.28      170.23     19.53 o 
  -8  11   3       91.74       85.94      6.61 o 
  -7  11   3        0.92        2.76      2.06 o 
  -6  11   3      763.70      763.57     13.99 o 
  -5  11   3       67.66       71.08      6.80 o 
  -4  11   3      299.59      308.33      9.67 o 
  -3  11   3       21.61       30.44      3.74 o 
  -2  11   3     1203.75     1345.78     74.36 o 
  -1  11   3      123.05      119.49      4.51 o 
   0  11   3     1944.16     2121.58     16.89 o 
   1  11   3     1170.68     1252.45     28.27 o 
   2  11   3      188.67      176.08      4.79 o 
   3  11   3      698.45      712.29      8.94 o 
   4  11   3      260.79      255.59     11.23 o 
   5  11   3       34.94       39.50      8.53 o 
   6  11   3        0.32        0.91      2.42 o 
  -8  12   3        6.59        7.25      2.89 o 
  -7  12   3      126.16      133.15      4.63 o 
  -6  12   3       57.86       41.74      8.87 o 
  -5  12   3       20.07       22.50      3.44 o 
  -4  12   3        0.47        2.63      1.10 o 
  -3  12   3      228.22      214.08      4.65 o 
  -2  12   3     2311.30     2306.59     32.09 o 
  -1  12   3      786.67      865.93     10.83 o 
   0  12   3      368.23      388.97      7.84 o 
   1  12   3      496.52      470.59      8.09 o 
   2  12   3      773.96      764.87     10.45 o 
   3  12   3      819.23      826.41     13.32 o 
   4  12   3       52.87       51.29      4.80 o 
   5  12   3      151.76      140.06      6.57 o 
   6  12   3       37.75       34.85     11.30 o 
  -8  13   3       30.78       39.62     17.29 o 
  -7  13   3        0.31        2.62      1.84 o 
  -6  13   3       27.96       31.43      6.79 o 
  -5  13   3        2.74        6.23      2.19 o 
  -4  13   3        2.59        6.81      1.90 o 
  -3  13   3      169.15      156.27      9.38 o 
  -2  13   3       84.38       87.51      9.03 o 
  -1  13   3       46.15       33.51      1.42 o 
   0  13   3     2338.62     2302.10     48.83 o 
   1  13   3        3.68        2.11      0.67 o 
   2  13   3        3.60        3.66      1.08 o 
   3  13   3        3.85        5.07      1.97 o 
   4  13   3       11.20       10.59      2.92 o 
   5  13   3       23.28       20.07      6.50 o 
   6  13   3       13.15       16.08      6.28 o 
  -7  14   3       75.90       87.18      7.32 o 
  -6  14   3      151.51      135.53      6.61 o 
  -5  14   3      382.24      406.75      9.83 o 
  -4  14   3       41.96       41.93      2.33 o 
  -3  14   3       85.51       97.00      3.56 o 
  -2  14   3      225.24      235.78      9.70 o 
  -1  14   3      156.33      155.99      8.18 o 
   0  14   3     1423.47     1381.63     25.40 o 
   1  14   3      270.26      259.99      6.11 o 
   2  14   3       64.49       59.85      3.16 o 
   3  14   3      679.41      637.48     18.78 o 
   4  14   3      589.82      579.00     27.42 o 
   5  14   3       13.19       11.38      4.14 o 
  -7  15   3       28.69       18.30      3.20 o 
  -6  15   3       93.67      111.51      6.85 o 
  -5  15   3      991.12     1028.90     27.86 o 
  -4  15   3      653.97      665.16     18.59 o 
  -3  15   3        2.11        2.18      0.95 o 
  -2  15   3       53.99       52.55      1.54 o 
  -1  15   3      344.88      294.54      7.31 o 
   0  15   3      461.96      424.28     10.12 o 
   1  15   3       28.19       26.22      5.34 o 
   2  15   3      368.40      385.41      6.28 o 
   3  15   3     2721.33     2822.67     99.27 o 
   4  15   3      118.44      125.53      5.81 o 
   5  15   3      296.16      296.49      8.83 o 
  -7  16   3      168.70      186.15      6.04 o 
  -6  16   3     1395.08     1519.07     26.93 o 
  -5  16   3       83.36       85.57      6.08 o 
  -4  16   3       42.02       31.59      6.44 o 
  -3  16   3       76.01       68.22      4.24 o 
  -2  16   3      207.10      209.71      9.87 o 
  -1  16   3       24.35       26.23      3.49 o 
   0  16   3      204.51      198.88      5.86 o 
   1  16   3     1020.66     1039.52     17.29 o 
   2  16   3     1239.92     1263.53     14.56 o 
   3  16   3      200.08      205.42     20.75 o 
   4  16   3      157.22      149.43      7.89 o 
   5  16   3      261.04      248.44     21.14 o 
  -7  17   3       19.54       18.46      4.36 o 
  -6  17   3       55.08       27.08      7.09 o 
  -5  17   3       40.78       39.92      5.89 o 
  -4  17   3      103.37      102.72      3.05 o 
  -3  17   3      185.37      193.77      5.52 o 
  -2  17   3      464.85      464.66      7.43 o 
  -1  17   3      832.22      856.47     11.50 o 
   0  17   3       89.88       92.30      4.87 o 
   1  17   3      131.13      116.80      6.78 o 
   2  17   3      439.15      457.92      8.54 o 
   3  17   3      141.78      145.95      5.35 o 
   4  17   3      125.75      126.22     10.76 o 
   5  17   3      615.06      609.90     28.23 o 
  -7  18   3      103.33       91.82      6.61 o 
  -6  18   3      231.36      225.82      6.66 o 
  -5  18   3       12.44       16.10      4.02 o 
  -4  18   3      210.60      199.61      6.50 o 
  -3  18   3      903.19      885.35     13.48 o 
  -2  18   3       49.01       35.84      6.68 o 
  -1  18   3      860.13      866.88     14.76 o 
   0  18   3      577.29      543.31     12.68 o 
   1  18   3       21.98       24.17      3.71 o 
   2  18   3      158.61      160.62      5.16 o 
   3  18   3      585.20      621.25     13.56 o 
   4  18   3       67.59       72.92      5.31 o 
   5  18   3      216.26      244.60     15.35 o 
  -7  19   3        4.85        4.94      1.94 o 
  -6  19   3        0.84        1.66      1.57 o 
  -5  19   3      266.15      266.73      7.37 o 
  -4  19   3      274.42      277.98     12.45 o 
  -3  19   3       11.65       10.13      2.92 o 
  -2  19   3      180.66      181.79      7.72 o 
  -1  19   3       62.60       58.91      3.95 o 
   0  19   3        8.33        8.84      2.51 o 
   1  19   3      290.19      262.86     11.93 o 
   2  19   3        2.80        2.79      1.50 o 
   3  19   3        5.50        2.24      1.56 o 
   4  19   3        9.86        7.84      3.07 o 
   5  19   3       21.65       18.22      8.45 o 
  -7  20   3       54.67       64.47      6.03 o 
  -6  20   3      112.52      113.93      4.66 o 
  -5  20   3        0.58        3.55      1.40 o 
  -4  20   3       12.70       17.44      3.41 o 
  -3  20   3      138.65      119.39      5.55 o 
  -2  20   3       99.22      101.93      2.88 o 
  -1  20   3      778.67      833.98     10.02 o 
   0  20   3      430.97      484.52      6.55 o 
   1  20   3      272.44      272.91     12.80 o 
   2  20   3      965.45      979.41     26.59 o 
   3  20   3       30.48       26.66      5.58 o 
   4  20   3        5.48        5.76      2.10 o 
   5  20   3      217.61      232.74     11.10 o 
  -6  21   3       69.75       63.94     10.86 o 
  -5  21   3       92.10       93.67      5.16 o 
  -4  21   3       28.89       18.74      4.50 o 
  -3  21   3      466.91      459.69     17.58 o 
  -2  21   3      176.82      166.65      6.30 o 
  -1  21   3      541.54      563.53      7.71 o 
   0  21   3      297.24      293.13      6.64 o 
   1  21   3     1166.85     1205.44     16.04 o 
   2  21   3      143.33      139.66      3.35 o 
   3  21   3      100.53       93.26      7.11 o 
   4  21   3       73.00       68.92      5.44 o 
  -6  22   3      104.19       85.46      7.04 o 
  -5  22   3       10.89        8.63      2.60 o 
  -4  22   3        0.46        1.15      1.50 o 
  -3  22   3        0.63       -0.50      2.18 o 
  -2  22   3       22.16       23.23      4.39 o 
  -1  22   3        0.32        0.72      1.04 o 
   0  22   3        5.45        8.90      2.08 o 
   1  22   3     3010.64     3090.04     66.05 o 
   2  22   3        3.65        3.23      1.50 o 
   3  22   3       11.97        5.90      2.41 o 
   4  22   3      167.67      148.21      5.65 o 
  -6  23   3        6.87        2.79      3.08 o 
  -5  23   3      453.01      455.46     22.13 o 
  -4  23   3        0.94        0.25      2.22 o 
  -3  23   3       80.55       81.63      4.57 o 
  -2  23   3      361.50      365.91      7.43 o 
  -1  23   3      372.16      363.63      6.32 o 
   0  23   3      133.15      131.67      3.39 o 
   1  23   3      401.85      388.21      7.52 o 
   2  23   3      497.73      487.74     12.58 o 
   3  23   3      218.56      236.19      9.04 o 
   4  23   3      212.89      230.33      7.01 o 
  -6  24   3       12.75       18.39      5.23 o 
  -5  24   3      201.41      188.09      7.07 o 
  -4  24   3       26.25       28.60      5.48 o 
  -3  24   3       90.83       91.29      4.71 o 
  -2  24   3       11.77        6.69      3.17 o 
  -1  24   3      161.38      143.94      7.09 o 
   0  24   3        3.65        5.17      2.75 o 
   1  24   3      166.84      177.38      4.21 o 
   2  24   3      221.44      229.12      6.82 o 
   3  24   3        0.14        1.86      2.64 o 
   4  24   3        0.54        0.50      2.02 o 
  -5  25   3      117.44      110.75      6.81 o 
  -4  25   3      277.55      318.43     13.24 o 
  -3  25   3      184.70      146.89     13.71 o 
  -2  25   3        0.37        2.75      2.61 o 
  -1  25   3      241.38      227.40      9.91 o 
   0  25   3       40.18       35.84      5.99 o 
   1  25   3       22.70       14.44      4.01 o 
   2  25   3       13.73       11.94      2.73 o 
   3  25   3        4.82        5.70      1.86 o 
   4  25   3       76.24       69.40      5.10 o 
  -5  26   3       10.48        6.44      3.91 o 
  -4  26   3       21.50       18.21      4.16 o 
  -3  26   3       65.29       66.76      7.94 o 
  -2  26   3      802.40      805.99     28.90 o 
  -1  26   3       16.82        9.35      2.46 o 
   0  26   3        1.59        3.79      1.55 o 
   1  26   3      566.29      542.94     10.07 o 
   2  26   3        0.37        3.35      1.44 o 
   3  26   3        2.17        2.31      2.45 o 
  -5  27   3        1.61        4.38      2.06 o 
  -4  27   3      153.67      153.05      7.45 o 
  -3  27   3       23.99       16.40      4.65 o 
  -2  27   3      454.34      449.44     24.47 o 
  -1  27   3      255.87      250.78      8.84 o 
   0  27   3      179.78      174.10      6.69 o 
   1  27   3      296.34      288.13      8.11 o 
   2  27   3       30.01       27.28      4.71 o 
   3  27   3        7.74        8.06      2.82 o 
  -5  28   3       13.21       12.30      5.06 o 
  -4  28   3       15.34       13.38      4.19 o 
  -3  28   3      562.34      604.22     21.72 o 
  -2  28   3        5.91        2.78      2.36 o 
  -1  28   3        2.59        0.77      1.91 o 
   0  28   3       14.59       17.20      3.04 o 
   1  28   3       50.73       61.28      4.72 o 
   2  28   3      143.02      141.13      5.39 o 
   3  28   3       95.48       93.93      5.17 o 
  -4  29   3      178.79      176.91     11.97 o 
  -3  29   3        0.04       -0.61      2.38 o 
  -2  29   3       59.84       63.07      7.09 o 
  -1  29   3       66.62       67.27     13.05 o 
   0  29   3        5.78        8.27      2.73 o 
   1  29   3       14.23       15.01      3.50 o 
   2  29   3      126.85      122.88      6.72 o 
  -4  30   3       10.58        5.40      3.25 o 
  -3  30   3        9.88       11.48      3.37 o 
  -2  30   3       15.06       11.75      3.55 o 
  -1  30   3      296.38      281.46      8.05 o 
   0  30   3      309.92      326.44      6.91 o 
   1  30   3      163.07      165.15      7.59 o 
   2  30   3       36.32       33.22     10.75 o 
  -3  31   3       71.44       76.82     18.21 o 
  -2  31   3       23.56       26.19      6.96 o 
  -1  31   3      377.80      373.06     10.34 o 
   0  31   3      193.92      210.49      5.78 o 
   1  31   3        0.32        0.56      1.95 o 
  -2  32   3      174.92      225.58     12.86 o 
  -1  32   3        0.03       -2.61      2.89 o 
   0  32   3       11.14        3.09      2.50 o 
  -8   0   4      135.40      189.79     11.56 o 
  -7   0   4        6.69       12.88      6.99 o 
  -6   0   4        7.07        7.65      5.45 o 
  -5   0   4       87.67       87.46      6.92 o 
  -4   0   4     1422.37     1604.80     32.22 o 
  -3   0   4       88.64      140.39      4.78 o 
  -2   0   4     3083.48     2899.45     49.98 o 
  -1   0   4      324.46      339.04     10.24 o 
   0   0   4        7.98        2.37      1.91 o 
   1   0   4      522.25      636.98     18.40 o 
   2   0   4       19.91       30.69      7.67 o 
   3   0   4       16.76       17.64      3.85 o 
   4   0   4      907.82      921.39     40.72 o 
   5   0   4      535.03      574.20     28.51 o 
  -8   1   4      177.11      185.44     14.18 o 
  -7   1   4      143.82      121.54     26.67 o 
  -6   1   4      265.59      276.30      8.86 o 
  -5   1   4      160.98      166.37     13.84 o 
  -4   1   4      154.73      126.75      7.75 o 
  -3   1   4     1047.70     1113.42     16.93 o 
  -2   1   4        5.01        3.24      1.11 o 
  -1   1   4       16.38       26.32      1.97 o 
   0   1   4      342.86      353.20     12.03 o 
   1   1   4      103.11      112.21      7.24 o 
   2   1   4       58.51       52.37      4.42 o 
   3   1   4       98.32       91.43      3.20 o 
   4   1   4      943.89      935.95     21.70 o 
   5   1   4        4.48        9.95      2.62 o 
  -8   2   4       65.36       42.56     11.68 o 
  -7   2   4       17.85       16.86      5.60 o 
  -6   2   4      140.88      130.02     12.03 o 
  -5   2   4      117.25      129.82      6.44 o 
  -4   2   4        2.63        2.55      1.14 o 
  -3   2   4        4.08       10.57      1.75 o 
  -2   2   4       16.43       26.37      2.69 o 
  -1   2   4       22.36       24.08      1.28 o 
   0   2   4       13.42       18.16      2.82 o 
   1   2   4     1224.59     1216.13     35.08 o 
   2   2   4      309.15      338.77     17.99 o 
   3   2   4       49.07       43.46      7.55 o 
   4   2   4        7.13        5.88      2.88 o 
   5   2   4       70.51       76.25      4.48 o 
  -8   3   4      239.63      237.66     14.65 o 
  -7   3   4       75.44      107.13     16.70 o 
  -6   3   4       16.30       28.35      5.26 o 
  -5   3   4       15.46       12.05      2.84 o 
  -4   3   4       26.42       24.94      3.32 o 
  -3   3   4        0.50        1.78      1.03 o 
  -2   3   4      158.08      129.95      2.52 o 
  -1   3   4        0.16        2.41      0.93 o 
   0   3   4     2787.71     2679.09     39.34 o 
   1   3   4      478.72      490.50     15.44 o 
   2   3   4      685.13      683.51     13.37 o 
   3   3   4       48.29       54.21      8.65 o 
   4   3   4      896.17      961.76     33.51 o 
   5   3   4      230.01      216.19      7.76 o 
  -8   4   4       74.53       73.00      7.11 o 
  -7   4   4       51.22       46.23     13.31 o 
  -6   4   4        5.59       11.80      2.91 o 
  -5   4   4        6.96        9.75      2.29 o 
  -4   4   4       34.20       32.10      3.75 o 
  -3   4   4       48.21       53.57      3.74 o 
  -2   4   4      859.59      876.86     20.16 o 
  -1   4   4       56.15       67.28      5.33 o 
   0   4   4      190.04      176.64      5.50 o 
   1   4   4      823.31      852.86     15.89 o 
   2   4   4      886.77      908.44     21.89 o 
   3   4   4      180.49      180.95      6.77 o 
   4   4   4       72.32       67.89      6.81 o 
   5   4   4      153.10      158.35     11.78 o 
  -8   5   4       18.59       14.03      6.16 o 
  -7   5   4       92.73       69.32     11.67 o 
  -6   5   4        1.56        3.50      2.28 o 
  -5   5   4       34.72       29.39      5.39 o 
  -4   5   4        9.54       11.19      2.55 o 
  -3   5   4       16.81       33.42      4.15 o 
  -2   5   4     1016.72     1091.53     13.44 o 
  -1   5   4      506.41      482.53     13.66 o 
   0   5   4     2145.15     2057.31     27.96 o 
   1   5   4       68.31       77.06      3.82 o 
   2   5   4      333.03      322.81     11.56 o 
   3   5   4      616.68      622.03     11.57 o 
   4   5   4        0.19        0.91      1.64 o 
   5   5   4       11.48       11.26      2.31 o 
  -8   6   4        5.63        7.07      4.15 o 
  -7   6   4       41.31       24.03      6.05 o 
  -6   6   4      373.71      396.02     17.33 o 
  -5   6   4       69.34       49.86      3.99 o 
  -4   6   4      119.10      117.31      3.40 o 
  -3   6   4     1642.03     1664.64     24.73 o 
  -2   6   4       76.03       80.47      2.76 o 
  -1   6   4      223.59      276.25      7.85 o 
   0   6   4     3421.49     3316.57     47.86 o 
   1   6   4      372.24      350.55      9.15 o 
   2   6   4      798.24      788.89     16.00 o 
   3   6   4       36.95       33.59      6.31 o 
   4   6   4      202.43      198.26      6.70 o 
   5   6   4       11.98        8.52      1.78 o 
  -8   7   4      116.04      140.79      7.45 o 
  -7   7   4        7.13        8.41      4.12 o 
  -6   7   4     1544.75     1572.08     32.62 o 
  -5   7   4      305.09      323.80      8.65 o 
  -4   7   4        8.46       10.80      2.50 o 
  -3   7   4        6.79       13.15      2.87 o 
  -2   7   4      170.15      174.71      3.01 o 
  -1   7   4      268.19      304.29     16.71 o 
   0   7   4      155.43      153.68      7.50 o 
   1   7   4      782.63      800.47     17.58 o 
   2   7   4       20.21       21.26      4.17 o 
   3   7   4     1836.36     1862.72     29.19 o 
   4   7   4       45.24       54.08      5.08 o 
   5   7   4       17.40       20.00      4.97 o 
  -8   8   4      260.66      285.82     13.44 o 
  -7   8   4       80.63       99.04      5.77 o 
  -6   8   4      468.20      449.50     29.75 o 
  -5   8   4        4.79        7.74      1.88 o 
  -4   8   4     1185.12     1302.84     21.02 o 
  -3   8   4     1130.27     1143.98     15.35 o 
  -2   8   4      588.55      599.80     13.49 o 
  -1   8   4      310.03      275.80      5.24 o 
   0   8   4     1582.50     1532.05     39.69 o 
   1   8   4      141.48      120.53      2.93 o 
   2   8   4        3.25        4.37      1.44 o 
   3   8   4       37.35       34.58      8.69 o 
   4   8   4      431.82      420.66      9.79 o 
   5   8   4      401.96      449.10     11.05 o 
  -8   9   4       88.10       90.52     18.75 o 
  -7   9   4       98.74       97.22      7.59 o 
  -6   9   4      160.71      158.61     10.71 o 
  -5   9   4       54.02       67.49      6.45 o 
  -4   9   4      550.00      532.68     20.20 o 
  -3   9   4      222.74      252.58     11.86 o 
  -2   9   4      200.97      214.96      4.85 o 
  -1   9   4      910.25      939.13     16.39 o 
   0   9   4      402.71      393.54     22.20 o 
   1   9   4      641.55      673.09      9.62 o 
   2   9   4       48.19       54.53      2.55 o 
   3   9   4      974.15      983.39     15.18 o 
   4   9   4       98.49       99.86      4.77 o 
   5   9   4       27.14       24.94      5.27 o 
  -8  10   4       10.89       12.13      3.42 o 
  -7  10   4       36.73       41.14      8.63 o 
  -6  10   4      175.07      177.66      5.45 o 
  -5  10   4       47.13       46.99      8.24 o 
  -4  10   4      533.58      537.71     19.34 o 
  -3  10   4       73.80       76.93      2.72 o 
  -2  10   4      321.91      372.61     13.91 o 
  -1  10   4       18.10       16.01      2.28 o 
   0  10   4      209.54      207.82      5.64 o 
   1  10   4        1.58        2.55      1.05 o 
   2  10   4      156.81      162.78      6.71 o 
   3  10   4       20.46       14.13      3.70 o 
   4  10   4        7.09        4.68      1.42 o 
   5  10   4        1.34        2.19      1.47 o 
  -8  11   4        1.10        5.99      3.13 o 
  -7  11   4        7.48        6.03      3.02 o 
  -6  11   4      402.33      501.94     12.72 o 
  -5  11   4        2.97        2.45      1.82 o 
  -4  11   4       46.69       37.79      7.13 o 
  -3  11   4        4.53        3.93      1.49 o 
  -2  11   4        5.28        3.01      0.96 o 
  -1  11   4      142.18      102.88      4.43 o 
   0  11   4      196.10      192.11      4.06 o 
   1  11   4       26.67       24.74      1.57 o 
   2  11   4      269.24      277.92      6.22 o 
   3  11   4      205.35      186.34      9.84 o 
   4  11   4       47.03       47.21      9.03 o 
   5  11   4       68.29       73.63      5.62 o 
  -7  12   4      142.36      171.86      5.61 o 
  -6  12   4        2.46        1.95      2.77 o 
  -5  12   4      584.49      579.25     10.41 o 
  -4  12   4      168.03      182.40      5.65 o 
  -3  12   4      386.93      366.74     18.06 o 
  -2  12   4      133.10      160.65      7.98 o 
  -1  12   4      636.50      626.57     16.19 o 
   0  12   4       47.19       49.04      1.59 o 
   1  12   4      186.83      177.20      6.99 o 
   2  12   4        2.32        5.05      2.26 o 
   3  12   4      106.08       99.55     12.17 o 
   4  12   4      286.72      294.28     18.07 o 
   5  12   4      115.23      136.34      7.83 o 
  -7  13   4       11.55        9.17      2.23 o 
  -6  13   4      609.41      580.70     14.17 o 
  -5  13   4      551.98      533.63     19.54 o 
  -4  13   4      161.08      147.68      4.78 o 
  -3  13   4      446.23      444.37      9.13 o 
  -2  13   4       84.94       67.57      4.00 o 
  -1  13   4      429.74      450.82      6.14 o 
   0  13   4        0.98        3.30      1.48 o 
   1  13   4       95.97      101.88      6.38 o 
   2  13   4      104.57      108.05      4.02 o 
   3  13   4      437.97      427.51     12.52 o 
   4  13   4      653.91      668.68     28.49 o 
   5  13   4       94.62       85.74      4.75 o 
  -7  14   4        0.06        5.07      1.84 o 
  -6  14   4      182.30      173.59      7.86 o 
  -5  14   4     1312.97     1314.99     20.40 o 
  -4  14   4       64.40       59.77      2.92 o 
  -3  14   4      206.05      204.23     10.07 o 
  -2  14   4      557.42      520.22     10.13 o 
  -1  14   4        5.30        8.38      1.64 o 
   0  14   4      545.17      537.81     10.74 o 
   1  14   4        8.92        6.07      2.08 o 
   2  14   4       77.05       96.91      3.46 o 
   3  14   4      264.32      244.81      7.33 o 
   4  14   4       13.90       11.13      4.91 o 
   5  14   4        3.27        3.55      2.65 o 
  -7  15   4        0.20        3.49      2.07 o 
  -6  15   4      275.54      251.45      8.85 o 
  -5  15   4        9.61        6.89      2.00 o 
  -4  15   4       12.72       18.49      3.63 o 
  -3  15   4     1588.59     1680.37     27.98 o 
  -2  15   4      344.19      365.76     10.80 o 
  -1  15   4        3.61        3.12      1.59 o 
   0  15   4       12.82       13.87      2.59 o 
   1  15   4      154.04      157.83     13.86 o 
   2  15   4        1.69        4.62      1.97 o 
   3  15   4      228.97      244.24      8.85 o 
   4  15   4       27.42       30.77      9.76 o 
   5  15   4       45.24       35.56     10.25 o 
  -7  16   4        3.64        3.65      2.17 o 
  -6  16   4      416.64      426.67     13.77 o 
  -5  16   4        4.00        3.69      2.15 o 
  -4  16   4     1039.53     1118.59     14.52 o 
  -3  16   4      569.20      560.75     11.80 o 
  -2  16   4     1651.29     1805.19     23.85 o 
  -1  16   4      899.45      950.63     24.55 o 
   0  16   4       50.78       37.42      5.45 o 
   1  16   4      321.91      311.50      5.82 o 
   2  16   4      683.91      712.01     12.21 o 
   3  16   4        4.50        2.99      1.78 o 
   4  16   4       57.54       61.66      4.38 o 
  -7  17   4       89.55       82.41      9.59 o 
  -6  17   4       12.15        8.80      3.06 o 
  -5  17   4        0.56        1.99      1.82 o 
  -4  17   4        6.64        3.15      1.40 o 
  -3  17   4       60.83       50.93      8.26 o 
  -2  17   4        0.04        1.04      1.53 o 
  -1  17   4       11.14       20.59      4.19 o 
   0  17   4     1022.03     1010.14     15.49 o 
   1  17   4       28.79       37.16      5.48 o 
   2  17   4        8.39        5.84      1.50 o 
   3  17   4      298.98      313.84     11.33 o 
   4  17   4      294.06      308.57      8.97 o 
  -7  18   4       69.22       66.85      5.24 o 
  -6  18   4       41.03       31.16      5.84 o 
  -5  18   4      483.20      506.87     12.30 o 
  -4  18   4      536.38      547.48      9.76 o 
  -3  18   4     1521.78     1539.98     23.80 o 
  -2  18   4      118.62      100.54      6.60 o 
  -1  18   4       23.91       21.21      3.40 o 
   0  18   4      715.33      714.91     12.42 o 
   1  18   4       47.58       50.86      4.39 o 
   2  18   4        0.74        3.09      1.25 o 
   3  18   4      260.22      246.44      7.41 o 
   4  18   4      101.30      110.68      5.80 o 
  -7  19   4       47.23       66.86      4.62 o 
  -6  19   4      499.24      545.39     26.19 o 
  -5  19   4      640.45      676.55     16.02 o 
  -4  19   4        0.20        1.65      1.81 o 
  -3  19   4      309.92      321.99      6.30 o 
  -2  19   4      168.24      165.55      5.26 o 
  -1  19   4       17.03       14.97      2.48 o 
   0  19   4     1119.78     1096.83     18.91 o 
   1  19   4       73.65       65.09      4.43 o 
   2  19   4      939.21      974.34     20.88 o 
   3  19   4      539.51      624.28     25.43 o 
   4  19   4       11.22       10.68      4.93 o 
  -6  20   4        7.28        8.27      3.62 o 
  -5  20   4      115.12      111.88      5.29 o 
  -4  20   4      427.51      446.43     14.15 o 
  -3  20   4      191.79      188.72      5.84 o 
  -2  20   4       25.68       19.59      2.77 o 
  -1  20   4        8.37        7.40      2.16 o 
   0  20   4      983.33      985.02     20.34 o 
   1  20   4      885.87      899.20     16.75 o 
   2  20   4        0.93        0.02      2.27 o 
   3  20   4        0.48        0.33      2.62 o 
   4  20   4      441.21      501.05     12.67 o 
  -6  21   4       95.72       92.58      7.01 o 
  -5  21   4       49.93       45.55      7.39 o 
  -4  21   4      292.61      308.80      8.62 o 
  -3  21   4      195.74      181.24      6.77 o 
  -2  21   4      481.54      494.51     10.38 o 
  -1  21   4       30.56       26.77      4.29 o 
   0  21   4      104.76      119.42      7.51 o 
   1  21   4      239.72      215.98      5.07 o 
   2  21   4       16.18       17.81      3.27 o 
   3  21   4      108.56      116.62     12.72 o 
   4  21   4      258.24      264.08     10.46 o 
  -6  22   4       58.20       79.66      6.67 o 
  -5  22   4        4.79        1.74      2.23 o 
  -4  22   4       42.86       20.09      9.65 o 
  -3  22   4      794.08      852.05     25.16 o 
  -2  22   4      179.28      192.95      5.47 o 
  -1  22   4       92.17       80.42      3.72 o 
   0  22   4       44.28       40.55      6.15 o 
   1  22   4      140.09      136.76      6.67 o 
   2  22   4       79.82       74.45      4.94 o 
   3  22   4       18.22       14.58      5.58 o 
  -6  23   4       65.16       68.05      7.08 o 
  -5  23   4       76.45       89.03     12.80 o 
  -4  23   4      814.40      804.73     17.14 o 
  -3  23   4        1.03        1.07      2.44 o 
  -2  23   4        2.85        1.26      2.07 o 
  -1  23   4       72.43       63.81      4.09 o 
   0  23   4       88.85       69.55      4.66 o 
   1  23   4      236.85      273.93      6.67 o 
   2  23   4       14.77       15.89      3.26 o 
   3  23   4       33.99       30.44      6.90 o 
  -5  24   4       14.81       17.78      5.20 o 
  -4  24   4       20.76       19.61      4.14 o 
  -3  24   4       28.54       16.22      3.81 o 
  -2  24   4        1.68        2.64      1.25 o 
  -1  24   4       26.07       14.64      4.36 o 
   0  24   4       79.21       68.82      4.96 o 
   1  24   4       58.38       72.86      6.22 o 
   2  24   4       70.71       69.17      5.09 o 
   3  24   4      178.43      198.74      7.95 o 
  -5  25   4        3.26        2.36      2.79 o 
  -4  25   4       19.13       14.76      4.39 o 
  -3  25   4      161.47      168.00      6.30 o 
  -2  25   4       12.40       12.03      2.84 o 
  -1  25   4      314.20      322.23      7.01 o 
   0  25   4       37.14       37.61      6.13 o 
   1  25   4        1.70        1.21      1.42 o 
   2  25   4       92.57       76.94      5.05 o 
   3  25   4      187.50      207.77     10.59 o 
  -5  26   4       79.76       92.45      6.92 o 
  -4  26   4      274.37      259.14      9.95 o 
  -3  26   4        0.39        2.83      1.89 o 
  -2  26   4       48.27       35.46      7.61 o 
  -1  26   4       57.92       59.64      3.35 o 
   0  26   4       19.81       11.70      2.85 o 
   1  26   4        7.14        5.12      1.72 o 
   2  26   4       11.30        9.06      3.14 o 
  -4  27   4       11.48        8.58      2.95 o 
  -3  27   4        1.48        1.58      2.99 o 
  -2  27   4      175.73      168.94     10.98 o 
  -1  27   4       37.22       40.58      7.63 o 
   0  27   4      196.44      198.45      4.94 o 
   1  27   4      179.05      173.17      6.82 o 
   2  27   4      123.80      118.30     11.55 o 
  -4  28   4        6.23        8.02      3.58 o 
  -3  28   4       69.88       78.11      5.35 o 
  -2  28   4        9.95        7.41      3.38 o 
  -1  28   4      346.12      367.30      9.00 o 
   0  28   4       84.66       86.85      7.32 o 
   1  28   4        4.46        3.94      1.54 o 
  -3  29   4        7.26        3.34      2.96 o 
  -2  29   4       34.65       33.08      9.18 o 
  -1  29   4        0.10        1.24      2.41 o 
   0  29   4       22.74       16.61      5.88 o 
   1  29   4       10.48       10.41      3.55 o 
  -3  30   4      435.47      499.65     11.89 o 
  -2  30   4       31.53       29.01      6.35 o 
  -1  30   4       52.12       60.40      6.23 o 
   0  30   4      175.90      199.20      9.82 o 
  -2  31   4       49.77       64.53      7.11 o 
  -1  31   4        2.08        0.84      1.93 o 
  -8   1   5        6.78        9.87      3.98 o 
  -7   1   5        4.68        6.17      3.59 o 
  -6   1   5        5.12        8.57      4.14 o 
  -5   1   5      269.88      249.71      8.05 o 
  -4   1   5        1.10        3.62      1.85 o 
  -3   1   5       15.56       20.29      3.75 o 
  -2   1   5        3.42        2.67      1.62 o 
  -1   1   5       47.57       49.62      3.12 o 
   0   1   5      232.43      259.01      8.94 o 
   1   1   5      740.67      753.66     37.24 o 
   2   1   5      317.69      313.60      6.34 o 
   3   1   5      744.30      779.12     23.27 o 
   4   1   5       94.10       81.31      6.89 o 
   5   1   5      185.62      195.75      6.04 o 
  -8   2   5       23.73       28.83     11.11 o 
  -7   2   5      551.43      513.08     30.53 o 
  -6   2   5      147.17      103.18     17.15 o 
  -5   2   5      291.20      314.96     10.74 o 
  -4   2   5      313.55      318.80      8.53 o 
  -3   2   5      132.03      142.10      7.00 o 
  -2   2   5        9.82       14.80      2.97 o 
  -1   2   5        0.99        3.16      1.67 o 
   0   2   5       32.29       22.55      4.01 o 
   1   2   5     1206.90     1202.83     52.18 o 
   2   2   5      302.39      318.45      7.49 o 
   3   2   5      345.34      327.79     16.76 o 
   4   2   5      320.34      340.43     14.40 o 
   5   2   5       33.66       25.46      4.34 o 
  -8   3   5        1.98        3.51      2.28 o 
  -7   3   5       53.90       57.04     18.27 o 
  -6   3   5        0.01        2.18      1.78 o 
  -5   3   5      289.79      293.68     13.24 o 
  -4   3   5        3.07        2.06      1.81 o 
  -3   3   5      834.41      862.15     13.51 o 
  -2   3   5      259.73      240.75      5.70 o 
  -1   3   5       23.88       33.88      4.26 o 
   0   3   5      739.57      770.01     20.84 o 
   1   3   5      180.12      170.88      6.96 o 
   2   3   5        7.19        7.17      1.63 o 
   3   3   5      659.52      627.60     14.56 o 
   4   3   5      114.38      105.83      3.58 o 
   5   3   5       95.52       82.67      7.53 o 
  -8   4   5       14.90       24.89      9.37 o 
  -7   4   5        6.53        2.81      3.49 o 
  -6   4   5       11.59       21.44      5.91 o 
  -5   4   5      142.62      187.76     10.76 o 
  -4   4   5      596.36      655.84     16.70 o 
  -3   4   5      912.63      884.82     20.89 o 
  -2   4   5      292.23      314.35      7.30 o 
  -1   4   5      619.49      649.53     16.28 o 
   0   4   5        4.85        3.30      0.95 o 
   1   4   5      277.06      290.10      8.82 o 
   2   4   5       51.34       57.79      5.88 o 
   3   4   5      167.67      156.45      6.10 o 
   4   4   5       97.42      100.50      6.64 o 
  -8   5   5       26.76       25.13      7.27 o 
  -7   5   5        0.99        3.77      4.28 o 
  -6   5   5      220.51      169.40      8.65 o 
  -5   5   5      299.96      302.53     15.24 o 
  -4   5   5      295.33      278.20     13.53 o 
  -3   5   5      800.96      821.89     14.62 o 
  -2   5   5     1431.29     1525.70     19.05 o 
  -1   5   5      194.41      148.55     13.62 o 
   0   5   5        3.83        6.54      1.46 o 
   1   5   5      392.22      402.23     11.51 o 
   2   5   5      149.98      157.66      5.88 o 
   3   5   5       70.61       72.96      4.36 o 
   4   5   5        9.51        7.45      2.01 o 
  -8   6   5       57.23       74.45      7.22 o 
  -7   6   5       15.19       10.14      4.93 o 
  -6   6   5       61.14       53.73      5.32 o 
  -5   6   5      332.57      405.67     11.47 o 
  -4   6   5        2.67        4.16      1.31 o 
  -3   6   5      316.19      322.78      9.34 o 
  -2   6   5      678.14      685.42      9.69 o 
  -1   6   5      314.01      317.80     12.77 o 
   0   6   5        2.47       -0.69      1.75 o 
   1   6   5      130.88      137.80      7.46 o 
   2   6   5      137.74      136.94      3.58 o 
   3   6   5      214.72      198.25      6.29 o 
   4   6   5        2.17        5.06      1.61 o 
  -8   7   5       61.11       49.27     15.40 o 
  -7   7   5      150.67      163.98      7.82 o 
  -6   7   5       25.05       37.05      8.70 o 
  -5   7   5        7.99       10.66      3.27 o 
  -4   7   5        1.83        3.91      1.39 o 
  -3   7   5      148.93      161.82      3.32 o 
  -2   7   5      160.16      170.20      4.27 o 
  -1   7   5     1206.60     1201.35     22.53 o 
   0   7   5      122.72      108.11      3.15 o 
   1   7   5      290.83      259.93      8.29 o 
   2   7   5       16.02       12.70      3.61 o 
   3   7   5       44.41       51.58      7.65 o 
   4   7   5       28.03       24.35      4.79 o 
  -7   8   5       16.60        8.49      3.02 o 
  -6   8   5      367.96      323.74     15.96 o 
  -5   8   5       17.33       19.76      5.27 o 
  -4   8   5      216.02      214.70      6.45 o 
  -3   8   5      176.20      186.02     10.40 o 
  -2   8   5     1176.46     1183.41     31.31 o 
  -1   8   5       29.46       38.12      5.90 o 
   0   8   5        6.03        8.69      2.83 o 
   1   8   5      233.64      268.70     20.07 o 
   2   8   5      308.15      311.64      8.76 o 
   3   8   5      101.72       97.50      4.48 o 
   4   8   5       88.02       96.94      9.31 o 
  -7   9   5       28.25       15.12      4.64 o 
  -6   9   5       70.02       77.62      4.90 o 
  -5   9   5      221.63      227.12     10.39 o 
  -4   9   5       97.05       93.77      3.25 o 
  -3   9   5      154.04      136.99      3.66 o 
  -2   9   5       78.92       82.49      2.54 o 
  -1   9   5      533.61      542.16      9.50 o 
   0   9   5      131.65      106.86      4.26 o 
   1   9   5        3.18        6.74      1.96 o 
   2   9   5      812.46      775.21     19.66 o 
   3   9   5      413.08      453.95     14.71 o 
   4   9   5       12.13       13.69      3.52 o 
  -7  10   5       60.59       41.32      8.82 o 
  -6  10   5      154.10      147.23      4.64 o 
  -5  10   5     1121.37     1130.73     27.33 o 
  -4  10   5       19.41       27.89      5.43 o 
  -3  10   5      613.79      622.36      8.24 o 
  -2  10   5      231.36      239.89      8.00 o 
  -1  10   5        4.69        4.82      2.36 o 
   0  10   5      257.11      237.57      6.40 o 
   1  10   5       29.57       29.14      5.99 o 
   2  10   5      240.90      254.84     11.59 o 
   3  10   5        0.30        2.39      1.97 o 
   4  10   5       44.96       47.59      9.68 o 
  -7  11   5       19.78       28.61      6.57 o 
  -6  11   5        8.86        8.38      2.08 o 
  -5  11   5       72.37       68.50      7.92 o 
  -4  11   5      277.03      283.08      8.66 o 
  -3  11   5     2879.52     3063.31     16.39 o 
  -2  11   5        3.48        4.63      1.36 o 
  -1  11   5      352.17      414.30     20.19 o 
   0  11   5      151.89      148.49      4.50 o 
   1  11   5      437.69      474.63     10.29 o 
   2  11   5        7.92        8.79      3.61 o 
   3  11   5        0.41        2.07      1.88 o 
   4  11   5      147.87      151.01      9.55 o 
  -7  12   5       11.37        9.51      3.66 o 
  -6  12   5      164.20      133.44      8.60 o 
  -5  12   5      196.37      227.02      6.22 o 
  -4  12   5       62.91       68.07      4.27 o 
  -3  12   5      740.82      733.19     10.91 o 
  -2  12   5      656.38      724.27      8.46 o 
  -1  12   5      923.30      966.87     15.36 o 
   0  12   5       14.20       12.86      2.82 o 
   1  12   5      640.83      712.87     12.68 o 
   2  12   5      148.84      148.63      4.99 o 
   3  12   5        0.27        3.43      1.94 o 
   4  12   5       91.54       92.28      4.54 o 
  -7  13   5        3.45        2.88      1.64 o 
  -6  13   5       38.21       21.26      5.66 o 
  -5  13   5       71.23       67.90      4.88 o 
  -4  13   5      454.37      455.46      8.75 o 
  -3  13   5      691.77      755.81     12.70 o 
  -2  13   5        0.14        1.29      1.07 o 
  -1  13   5      140.61      123.27      4.49 o 
   0  13   5       12.30        8.70      2.46 o 
   1  13   5       35.60       17.17      9.90 o 
   2  13   5      255.79      252.84      9.29 o 
   3  13   5      169.17      178.38      6.57 o 
   4  13   5       14.20        8.62      4.93 o 
  -7  14   5       52.73       46.62     11.58 o 
  -6  14   5      347.82      352.00     12.72 o 
  -5  14   5      822.75      815.16     20.74 o 
  -4  14   5       12.73       15.30      3.11 o 
  -3  14   5      136.91      140.57      4.35 o 
  -2  14   5       27.28       31.28      4.87 o 
  -1  14   5       23.31       23.33      5.48 o 
   0  14   5       69.08       55.78      4.46 o 
   1  14   5      223.50      220.70     11.24 o 
   2  14   5      141.43      151.28     13.74 o 
   3  14   5      340.52      357.95     12.75 o 
   4  14   5       37.53       39.76     10.86 o 
  -7  15   5       48.69       61.43      6.14 o 
  -6  15   5      280.36      310.61     11.45 o 
  -5  15   5      350.89      336.13     10.24 o 
  -4  15   5        1.51        5.01      2.28 o 
  -3  15   5      297.06      314.75     11.56 o 
  -2  15   5      302.49      286.70      8.05 o 
  -1  15   5     1075.82     1139.62     16.33 o 
   0  15   5        0.17        2.31      1.71 o 
   1  15   5      450.04      417.46     11.85 o 
   2  15   5      145.06      145.65      4.86 o 
   3  15   5       20.66       16.78      5.52 o 
   4  15   5      176.49      166.76      7.44 o 
  -7  16   5       27.54       29.94      7.98 o 
  -6  16   5       94.04       83.11      6.16 o 
  -5  16   5      723.45      777.31     15.94 o 
  -4  16   5      145.36      154.70      4.96 o 
  -3  16   5     1012.23      973.07     26.63 o 
  -2  16   5       36.72       46.90      5.20 o 
  -1  16   5      171.57      164.91      4.01 o 
   0  16   5       37.10       28.07      4.84 o 
   1  16   5       46.41       46.81     11.31 o 
   2  16   5      107.18      110.52      4.35 o 
   3  16   5      115.90      112.99      4.34 o 
  -6  17   5      101.77      101.99      4.75 o 
  -5  17   5        3.93        2.34      2.08 o 
  -4  17   5       41.57       29.35      6.72 o 
  -3  17   5       42.03       36.35      7.17 o 
  -2  17   5       83.26       79.06      3.41 o 
  -1  17   5      314.51      354.35      9.42 o 
   0  17   5       44.12       41.18      5.62 o 
   1  17   5      295.29      266.98      8.92 o 
   2  17   5       15.79       12.00      3.77 o 
   3  17   5      243.14      232.04      7.19 o 
  -6  18   5       70.07       51.85      8.93 o 
  -5  18   5      222.68      243.88      8.64 o 
  -4  18   5      219.04      180.58      8.00 o 
  -3  18   5      340.41      336.95     10.23 o 
  -2  18   5       68.99       73.65      3.55 o 
  -1  18   5        0.85        3.15      1.38 o 
   0  18   5      178.14      146.04      5.40 o 
   1  18   5       72.30       70.18      5.76 o 
   2  18   5      514.53      562.19     20.77 o 
   3  18   5       28.41       24.50      6.44 o 
  -6  19   5       95.42      109.84      7.13 o 
  -5  19   5       34.55       29.19      6.36 o 
  -4  19   5        0.81        0.61      1.32 o 
  -3  19   5       35.50       41.22      8.25 o 
  -2  19   5       23.96       22.03      4.28 o 
  -1  19   5        3.30        6.38      1.58 o 
   0  19   5       36.75       37.85      8.07 o 
   1  19   5        7.46       10.23      3.85 o 
   2  19   5       31.06       38.33      8.46 o 
   3  19   5        2.98        0.85      3.58 o 
  -6  20   5       39.52       21.07      7.34 o 
  -5  20   5       10.89       15.96      5.70 o 
  -4  20   5       25.21       11.63      2.65 o 
  -3  20   5       34.10       46.00      4.52 o 
  -2  20   5       15.78       16.10      3.84 o 
  -1  20   5        0.44        1.22      1.46 o 
   0  20   5        6.32        0.60      1.80 o 
   1  20   5      792.21      770.78     28.30 o 
   2  20   5       70.97       72.74      4.84 o 
   3  20   5        6.57        7.50      3.51 o 
  -6  21   5       10.21       14.62      5.48 o 
  -5  21   5      209.89      230.65     13.71 o 
  -4  21   5      239.79      254.92      9.04 o 
  -3  21   5        9.99        6.57      2.16 o 
  -2  21   5      326.76      311.43      8.84 o 
  -1  21   5       10.41       10.12      2.15 o 
   0  21   5      151.04      128.46      5.87 o 
   1  21   5        0.84        1.54      2.34 o 
   2  21   5      154.91      175.52      9.69 o 
  -5  22   5      219.67      242.52     10.07 o 
  -4  22   5      532.31      577.41     28.39 o 
  -3  22   5       33.09       34.47      6.69 o 
  -2  22   5      119.17      111.17      7.11 o 
  -1  22   5       38.11       31.06      3.06 o 
   0  22   5       37.35       29.24      6.25 o 
   1  22   5        0.56        1.48      1.77 o 
   2  22   5       41.42       44.74      9.49 o 
  -5  23   5      235.53      235.32     10.82 o 
  -4  23   5       27.98       25.14      6.18 o 
  -3  23   5       77.22       78.14      3.97 o 
  -2  23   5      194.79      204.71      8.97 o 
  -1  23   5        4.72        4.70      1.64 o 
   0  23   5      164.99      161.13      4.09 o 
   1  23   5       14.08       14.52      4.70 o 
   2  23   5      299.83      315.09     12.55 o 
  -5  24   5      104.10      100.45      9.54 o 
  -4  24   5      254.61      265.22     14.02 o 
  -3  24   5        9.15        5.90      2.46 o 
  -2  24   5       66.72       58.62      4.10 o 
  -1  24   5        2.65        4.72      2.11 o 
   0  24   5        8.33        7.14      1.90 o 
   1  24   5       42.95       34.09      8.64 o 
   2  24   5        0.01        1.88      1.57 o 
  -4  25   5       80.92       76.95      6.07 o 
  -3  25   5      107.73      105.22      5.12 o 
  -2  25   5      169.95      191.26      8.35 o 
  -1  25   5       75.32       72.73      5.16 o 
   0  25   5        1.23        1.44      1.34 o 
   1  25   5       94.59      101.42      6.65 o 
  -4  26   5      295.27      316.23     26.76 o 
  -3  26   5      120.53      117.87      4.83 o 
  -2  26   5       25.08       26.40      7.62 o 
  -1  26   5      136.87      133.88      5.81 o 
   0  26   5       70.42       67.90      4.14 o 
   1  26   5      102.87      116.40      5.74 o 
  -3  27   5        0.31        2.38      1.75 o 
  -2  27   5      148.63      158.02      6.92 o 
  -1  27   5       20.13       14.98      4.71 o 
   0  27   5        0.79        2.80      1.73 o 
  -3  28   5       44.95       67.97      7.59 o 
  -2  28   5        5.69        8.90      2.55 o 
  -1  28   5       14.62       10.26      4.81 o 
  -7   0   6       61.43       55.58     27.82 o 
  -6   0   6      397.10      385.50     18.69 o 
  -5   0   6        3.27       12.61      4.34 o 
  -4   0   6        9.10        4.69      3.48 o 
  -3   0   6      112.32      129.14      5.04 o 
  -2   0   6       30.08       34.95      5.72 o 
  -1   0   6      270.88      275.90     12.52 o 
   0   0   6       27.97       28.21      7.83 o 
   1   0   6       46.17       42.02     16.06 o 
   2   0   6      103.14       90.65      6.33 o 
   3   0   6      172.76      172.18     23.00 o 
  -7   1   6       86.84       88.26     10.69 o 
  -6   1   6       13.45        3.43      2.82 o 
  -5   1   6      204.04      177.09      5.52 o 
  -4   1   6      305.73      345.58      7.11 o 
  -3   1   6       75.17       89.27      5.06 o 
  -2   1   6      174.94      179.06      7.88 o 
  -1   1   6      135.41      130.20      5.60 o 
   0   1   6       89.55       86.19      3.06 o 
   1   1   6      327.05      316.15      9.59 o 
   2   1   6        6.07        7.82      2.63 o 
   3   1   6      354.22      369.24      9.90 o 
  -7   2   6       23.96       15.97      5.60 o 
  -6   2   6        8.07       15.64      5.45 o 
  -5   2   6        1.51        2.51      2.11 o 
  -4   2   6        6.43        4.46      1.55 o 
  -3   2   6       34.03       38.71      6.73 o 
  -2   2   6        0.07        0.76      1.35 o 
  -1   2   6       30.30       36.30      6.87 o 
   0   2   6       19.02       21.43      3.58 o 
   1   2   6      362.65      353.89      8.84 o 
   2   2   6      242.48      233.26      6.98 o 
   3   2   6       26.60       30.85      7.07 o 
  -7   3   6        8.06       14.58      5.52 o 
  -6   3   6       84.45       74.95      4.01 o 
  -5   3   6       13.72       15.63      3.83 o 
  -4   3   6        7.68       14.97      4.14 o 
  -3   3   6       62.42       61.95      3.61 o 
  -2   3   6       37.86       44.32      6.64 o 
  -1   3   6       95.65      102.74      3.57 o 
   0   3   6       38.00       48.43      3.99 o 
   1   3   6       95.68       94.56      6.75 o 
   2   3   6      107.97      119.36      5.25 o 
   3   3   6       31.71       36.85      4.84 o 
  -7   4   6        1.38        1.87      2.70 o 
  -6   4   6       31.03       18.32      6.28 o 
  -5   4   6       48.70       37.66     10.28 o 
  -4   4   6      108.93      107.11      9.51 o 
  -3   4   6       75.14       73.75      3.23 o 
  -2   4   6      372.47      360.94      8.57 o 
  -1   4   6       90.30       83.87      3.68 o 
   0   4   6        1.00        0.79      1.68 o 
   1   4   6       29.67       28.06      5.21 o 
   2   4   6        0.02        3.20      2.96 o 
   3   4   6        6.15        7.00      2.05 o 
  -7   5   6        3.84        0.89      3.94 o 
  -6   5   6      608.13      625.41     16.12 o 
  -5   5   6      569.31      491.83     11.88 o 
  -4   5   6        2.01        6.73      2.54 o 
  -3   5   6        0.09        3.73      1.23 o 
  -2   5   6      689.14      733.80     20.10 o 
  -1   5   6      687.53      756.02     13.51 o 
   0   5   6       32.01       31.82      6.30 o 
   1   5   6       17.69       17.20      3.70 o 
   2   5   6      450.79      514.25     12.21 o 
   3   5   6      303.96      293.35      7.65 o 
  -7   6   6       66.56       50.28     20.65 o 
  -6   6   6       42.12       17.51      5.21 o 
  -5   6   6      162.32      143.27      6.92 o 
  -4   6   6      644.52      636.14     10.45 o 
  -3   6   6      159.13      145.88      5.30 o 
  -2   6   6       13.29       12.35      4.24 o 
  -1   6   6        7.59        6.75      1.90 o 
   0   6   6      304.68      312.73     12.72 o 
   1   6   6       18.00       19.64      4.89 o 
   2   6   6        4.46        1.70      2.12 o 
   3   6   6       18.09       17.99      3.41 o 
  -7   7   6       13.47        8.74      4.06 o 
  -6   7   6       25.77       14.44      4.81 o 
  -5   7   6       23.47       24.07      6.03 o 
  -4   7   6      497.27      506.42      8.94 o 
  -3   7   6        2.81        2.32      1.67 o 
  -2   7   6     1032.81     1072.01     53.04 o 
  -1   7   6      120.15      112.56     13.06 o 
   0   7   6      121.84      117.03      6.38 o 
   1   7   6        1.28       -0.55      2.02 o 
   2   7   6        2.53        3.07      1.82 o 
   3   7   6       62.75       57.03      5.23 o 
  -7   8   6       98.98      101.33      9.97 o 
  -6   8   6       22.19       10.88      3.48 o 
  -5   8   6      138.30      172.92      8.51 o 
  -4   8   6       13.66       15.74      3.48 o 
  -3   8   6      936.14      892.57     13.21 o 
  -2   8   6      220.51      243.98      9.78 o 
  -1   8   6       48.35       52.82      3.91 o 
   0   8   6     1329.55     1315.86     42.72 o 
   1   8   6      108.35       85.27      3.97 o 
   2   8   6       12.34       16.05      4.51 o 
   3   8   6      203.40      197.74      7.81 o 
  -7   9   6       12.32       12.29      4.24 o 
  -6   9   6       21.86       24.92      5.75 o 
  -5   9   6       31.84       27.99      6.23 o 
  -4   9   6       15.38        7.77      1.71 o 
  -3   9   6      279.83      311.62      5.14 o 
  -2   9   6      450.30      424.38     13.06 o 
  -1   9   6       63.04       49.76      3.70 o 
   0   9   6      540.32      499.28     55.29 o 
   1   9   6      153.53      156.53      7.28 o 
   2   9   6      323.89      351.02     16.60 o 
   3   9   6       57.95       50.17     10.08 o 
  -7  10   6       19.57       15.14      5.97 o 
  -6  10   6       61.12       55.10      4.36 o 
  -5  10   6      122.75      116.49      5.05 o 
  -4  10   6       13.22       11.54      3.30 o 
  -3  10   6      502.77      525.70      9.46 o 
  -2  10   6      115.25      112.96     13.23 o 
  -1  10   6       42.60       38.68      6.59 o 
   0  10   6      732.52      730.22     81.09 o 
   1  10   6        0.40        4.10      4.24 o 
   2  10   6       38.30       29.67      7.07 o 
   3  10   6       48.35       41.80      9.73 o 
  -7  11   6       13.57       18.66      4.28 o 
  -6  11   6        4.03        5.56      2.34 o 
  -5  11   6      489.44      519.92     16.54 o 
  -4  11   6       82.27       94.51      3.58 o 
  -3  11   6       68.67       79.34      3.35 o 
  -2  11   6      110.48      104.78      3.81 o 
  -1  11   6       78.55       84.71      5.23 o 
   0  11   6       93.62       92.32      7.29 o 
   1  11   6      743.09      754.14     23.44 o 
   2  11   6       43.67       48.98      3.62 o 
   3  11   6      130.52      124.81      6.44 o 
  -7  12   6       10.12        7.75      2.72 o 
  -6  12   6        4.67        4.73      2.49 o 
  -5  12   6       77.16       87.44      7.29 o 
  -4  12   6      195.81      183.72      7.76 o 
  -3  12   6        0.01        2.59      1.20 o 
  -2  12   6        0.04       -0.28      1.91 o 
  -1  12   6       91.96       99.57      5.46 o 
   0  12   6      445.89      451.91     13.08 o 
   1  12   6       38.02       25.90      6.86 o 
   2  12   6      110.82      114.35      5.80 o 
   3  12   6        7.83        7.83      3.30 o 
  -6  13   6       59.45       66.37      3.84 o 
  -5  13   6       94.75       89.30      4.24 o 
  -4  13   6       15.01       18.84      3.99 o 
  -3  13   6       49.12       44.37      8.03 o 
  -2  13   6       43.89       31.24      8.15 o 
  -1  13   6       58.36       57.92      5.10 o 
   0  13   6      182.99      176.85      8.48 o 
   1  13   6        9.81        6.16      2.34 o 
   2  13   6        1.98        4.94      2.50 o 
   3  13   6       40.59       31.28     10.51 o 
  -6  14   6        1.14        2.20      2.23 o 
  -5  14   6       28.83       17.75      4.45 o 
  -4  14   6      490.58      550.98     13.76 o 
  -3  14   6      161.19      149.85      7.25 o 
  -2  14   6      129.22      113.50      4.76 o 
  -1  14   6        7.59        5.68      3.07 o 
   0  14   6       22.47       20.23      6.92 o 
   1  14   6       12.08        8.69      3.08 o 
   2  14   6       75.22       74.42     12.48 o 
  -6  15   6       99.05      117.50      8.16 o 
  -5  15   6        2.24        2.14      1.35 o 
  -4  15   6       24.68       25.01      5.40 o 
  -3  15   6       29.88       31.77      7.48 o 
  -2  15   6        0.26        0.64      2.14 o 
  -1  15   6      109.90      119.35     13.24 o 
   0  15   6     1101.14     1131.06     24.06 o 
   1  15   6       61.84       40.05      9.37 o 
   2  15   6       74.64       80.38      4.36 o 
  -6  16   6       58.62       87.11     19.28 o 
  -5  16   6        0.13        3.93      2.82 o 
  -4  16   6        0.35        2.17      1.78 o 
  -3  16   6      479.75      471.65     12.91 o 
  -2  16   6        0.40        2.61      1.69 o 
  -1  16   6       45.07       37.45      9.15 o 
   0  16   6       87.24      100.42      5.52 o 
   1  16   6        3.15        2.72      1.72 o 
   2  16   6        0.03        1.15      2.37 o 
  -6  17   6       13.33        7.07      4.82 o 
  -5  17   6      336.93      330.65      9.61 o 
  -4  17   6        0.37        3.78      2.02 o 
  -3  17   6      104.72       98.65     11.21 o 
  -2  17   6        7.17        6.51      1.93 o 
  -1  17   6       10.31        9.14      2.19 o 
   0  17   6       44.58       38.47      9.22 o 
   1  17   6       31.56       20.89      6.86 o 
   2  17   6       22.43       16.73      4.28 o 
  -6  18   6       71.96       98.08      6.34 o 
  -5  18   6      127.37      170.76     21.81 o 
  -4  18   6       68.86       53.69     11.31 o 
  -3  18   6        6.09        7.04      2.74 o 
  -2  18   6      193.25      188.08      6.43 o 
  -1  18   6       43.36       47.01      7.10 o 
   0  18   6     1017.22     1098.39     18.94 o 
   1  18   6        5.77        4.15      2.68 o 
   2  18   6      107.00       99.09      6.99 o 
  -5  19   6       72.52       65.28      7.74 o 
  -4  19   6      383.37      430.61      9.92 o 
  -3  19   6        0.24        3.44      1.92 o 
  -2  19   6      573.20      580.02     24.05 o 
  -1  19   6        3.78        5.09      2.82 o 
   0  19   6        6.32        5.48      2.89 o 
   1  19   6      162.88      187.44     12.13 o 
  -5  20   6       79.78       77.72      6.99 o 
  -4  20   6        8.03        6.62      3.14 o 
  -3  20   6       24.37       20.42      5.24 o 
  -2  20   6       99.57      100.67      9.44 o 
  -1  20   6       65.87       46.80      6.06 o 
   0  20   6       33.41       28.27      7.91 o 
   1  20   6       32.39       25.15      5.18 o 
  -5  21   6        0.14        1.16      2.12 o 
  -4  21   6       74.21       62.71      6.68 o 
  -3  21   6      225.49      253.11      7.34 o 
  -2  21   6       64.77       73.18      7.38 o 
  -1  21   6      166.24      159.15      5.93 o 
   0  21   6      110.03      104.96      6.46 o 
   1  21   6        4.41        9.30      3.41 o 
  -4  22   6      237.42      234.69      8.01 o 
  -3  22   6       21.44       14.53      4.53 o 
  -2  22   6      169.15      170.63      9.37 o 
  -1  22   6       48.81       45.31      4.78 o 
   0  22   6        2.77        4.66      2.17 o 
  -4  23   6        1.96        1.85      2.28 o 
  -3  23   6      258.85      257.07      9.24 o 
  -2  23   6       14.51        7.82      5.43 o 
  -1  23   6       99.57       87.12      5.57 o 
   0  23   6       33.73       33.25      9.25 o 
  -3  24   6        7.79       11.27      3.81 o 
  -2  24   6       38.57       31.44     12.70 o 
  -1  24   6        0.15        2.09      1.93 o 
  -2  25   6      108.95      131.02      7.70 o 
  -7   1   7        2.07       -0.31      3.18 o 
  -6   1   7       37.98       29.83     13.17 o 
  -5   1   7       13.82       30.78      5.56 o 
  -4   1   7        0.34        2.89      1.57 o 
  -3   1   7      138.27      155.48      7.69 o 
  -2   1   7      248.18      248.02      8.60 o 
  -1   1   7        0.23        2.80      1.42 o 
   0   1   7       40.87       43.02      9.01 o 
   1   1   7       96.31       92.07      5.30 o 
   2   1   7       75.59       87.82      5.52 o 
  -6   2   7        7.81        4.76      2.76 o 
  -5   2   7      189.58      195.67      6.92 o 
  -4   2   7      102.49      102.24      4.76 o 
  -3   2   7     1680.14     1697.43     35.31 o 
  -2   2   7      314.09      332.28     11.54 o 
  -1   2   7      129.34      136.24      6.09 o 
   0   2   7       34.26       35.08      8.12 o 
   1   2   7        7.13        5.52      1.99 o 
   2   2   7       97.30      109.61     11.07 o 
  -6   3   7        0.37        1.21      2.92 o 
  -5   3   7      203.15      217.44      9.97 o 
  -4   3   7      128.33      134.47      5.04 o 
  -3   3   7        3.85        9.25      2.97 o 
  -2   3   7     1434.13     1535.76     34.61 o 
  -1   3   7      160.02      167.91      6.65 o 
   0   3   7       50.51       55.96      3.63 o 
   1   3   7       92.30       93.27      4.97 o 
   2   3   7       88.33       86.25      5.79 o 
  -6   4   7       57.05       37.45     12.76 o 
  -5   4   7      120.74      150.70      8.41 o 
  -4   4   7       34.84       35.97      8.59 o 
  -3   4   7      839.31      926.04     20.38 o 
  -2   4   7      136.69      147.97      9.14 o 
  -1   4   7       27.96       32.75      5.62 o 
   0   4   7       32.44       34.09      7.29 o 
   1   4   7       35.31       35.60     10.62 o 
   2   4   7       23.89       16.21      2.67 o 
  -6   5   7        0.09        1.53      2.66 o 
  -5   5   7      256.98      251.48      9.92 o 
  -4   5   7      283.84      293.73      7.39 o 
  -3   5   7      284.49      286.28     10.64 o 
  -2   5   7        1.13       -0.52      1.66 o 
  -1   5   7      109.45      121.58      6.45 o 
   0   5   7       21.95       16.72      3.33 o 
   1   5   7      174.12      158.09      8.30 o 
   2   5   7        5.52        5.52      2.46 o 
  -6   6   7       14.47        6.64      2.88 o 
  -5   6   7       81.20       87.92      4.47 o 
  -4   6   7       92.58       91.58      4.93 o 
  -3   6   7        7.90        7.81      2.90 o 
  -2   6   7      103.50       96.17      4.23 o 
  -1   6   7      595.08      626.07     19.44 o 
   0   6   7      210.09      181.51      6.40 o 
   1   6   7       57.59       57.15      4.81 o 
   2   6   7       13.14       18.14      4.30 o 
  -6   7   7      359.54      388.32     13.56 o 
  -5   7   7      189.00      198.87      8.33 o 
  -4   7   7       56.26       43.51      8.51 o 
  -3   7   7       84.47       88.48      3.79 o 
  -2   7   7      123.28      114.60      5.32 o 
  -1   7   7      217.13      205.69      6.01 o 
   0   7   7        8.54       11.98      3.38 o 
   1   7   7      217.79      227.99      7.13 o 
   2   7   7       21.64       20.09      4.91 o 
  -6   8   7        0.72        2.37      2.31 o 
  -5   8   7        4.46        5.94      2.13 o 
  -4   8   7      456.17      463.28     11.16 o 
  -3   8   7      136.86      130.23      5.58 o 
  -2   8   7        0.83        1.38      1.77 o 
  -1   8   7       29.31       29.04      6.18 o 
   0   8   7       89.19       79.13      5.21 o 
   1   8   7        0.41       -0.16      4.76 o 
   2   8   7        5.33        4.26      2.70 o 
  -6   9   7       16.47       12.97      3.31 o 
  -5   9   7        4.84        2.73      0.99 o 
  -4   9   7      236.97      209.10      8.74 o 
  -3   9   7      286.74      300.39      7.35 o 
  -2   9   7      110.10      113.50      4.77 o 
  -1   9   7        1.17        2.54      3.60 o 
   0   9   7        0.51        1.37      2.67 o 
   1   9   7       52.69       44.42     10.81 o 
   2   9   7       24.45       24.64      5.22 o 
  -6  10   7        0.00        1.81      2.34 o 
  -5  10   7       26.86       25.13      6.69 o 
  -4  10   7      491.83      477.21     16.94 o 
  -3  10   7        0.06        3.77      2.00 o 
  -2  10   7      125.00      105.51      5.64 o 
  -1  10   7      615.53      644.05     21.41 o 
   0  10   7       24.90       20.57      5.57 o 
   1  10   7      106.74      102.37      7.03 o 
  -6  11   7       23.96       29.14      9.15 o 
  -5  11   7       24.37       13.47      2.87 o 
  -4  11   7      136.61      151.11     23.53 o 
  -3  11   7       95.80      102.60      7.01 o 
  -2  11   7        3.23        2.12      3.02 o 
  -1  11   7        9.36        9.23      3.59 o 
   0  11   7       11.01       14.62      3.22 o 
   1  11   7      123.70       91.32     12.33 o 
  -6  12   7       71.10       95.21      4.52 o 
  -5  12   7        0.34        2.10      2.22 o 
  -4  12   7      151.04      128.14      9.38 o 
  -3  12   7       37.60       35.21      9.27 o 
  -2  12   7       53.61       60.72     14.79 o 
  -1  12   7      273.70      259.70     12.41 o 
   0  12   7       26.76       30.90      6.40 o 
   1  12   7      143.97      127.39      5.35 o 
  -5  13   7      265.73      249.06     10.42 o 
  -4  13   7        4.66        4.68      4.42 o 
  -3  13   7       10.74        8.47      4.10 o 
  -2  13   7        4.56        2.25      1.62 o 
  -1  13   7        0.27        1.51      2.84 o 
   0  13   7        1.64       -0.08      3.02 o 
   1  13   7       43.37       40.10     10.03 o 
  -5  14   7        9.04        9.33      6.60 o 
  -4  14   7       45.90       37.16     15.98 o 
  -3  14   7       92.00       85.81     11.66 o 
  -2  14   7      132.01      125.94      5.31 o 
  -1  14   7      424.94      455.44     10.95 o 
   0  14   7        0.47        0.51      2.43 o 
   1  14   7        0.00        7.10      5.91 o 
  -5  15   7      207.97      248.58      8.59 o 
  -4  15   7       32.74       24.98     11.90 o 
  -3  15   7        0.02       -1.95      3.89 o 
  -2  15   7      183.50      192.28      7.23 o 
  -1  15   7        0.00        3.15      1.84 o 
   0  15   7        6.71        7.18      2.93 o 
  -5  16   7       53.70       43.49      5.18 o 
  -4  16   7       33.28       21.12      6.03 o 
  -3  16   7        4.36        5.12      3.22 o 
  -2  16   7       38.85       37.00      9.10 o 
  -1  16   7        0.33        1.67      1.57 o 
   0  16   7      160.29      156.96      8.36 o 
  -4  17   7       16.60        5.43      5.59 o 
  -3  17   7       69.52       73.08      6.91 o 
  -2  17   7       84.29       83.03      4.61 o 
  -1  17   7       12.54       13.51      5.21 o 
   0  17   7        2.44        4.94      2.89 o 
  -4  18   7       13.30       14.94      7.52 o 
  -3  18   7       17.25        8.00      4.86 o 
  -2  18   7       80.08       87.73      4.53 o 
  -1  18   7       25.55       33.40      8.06 o 
   0  18   7       52.22       52.30      5.61 o 
  -4  19   7        1.40        2.82      1.72 o 
  -3  19   7       35.10       21.43      9.43 o 
  -2  19   7       21.16       24.86      8.48 o 
  -1  19   7       24.59       16.53      4.13 o 
  -3  20   7        8.56       18.13      8.62 o 
  -2  20   7       24.48       21.42      8.02 o 
  -5   0   8      108.64      118.08      7.74 o 
  -4   0   8        0.13        6.12      2.06 o 
  -3   0   8     1323.09     1492.53     20.52 o 
  -2   0   8       49.88       48.38     13.75 o 
  -1   0   8      210.38      206.79     10.79 o 
   0   0   8      178.30      197.37     11.30 o 
  -5   1   8       52.11       71.26      7.01 o 
  -4   1   8        1.25        2.71      2.06 o 
  -3   1   8       21.64       23.68      5.33 o 
  -2   1   8      325.42      334.83      7.62 o 
  -1   1   8      286.62      301.01      9.69 o 
   0   1   8       62.27       61.69      4.28 o 
  -5   2   8       34.72       24.80      8.32 o 
  -4   2   8        5.46        8.66      2.94 o 
  -3   2   8      120.55      114.34      5.26 o 
  -2   2   8       71.04       72.32      6.27 o 
  -1   2   8        8.23        9.57      3.41 o 
   0   2   8        7.65        6.17      2.63 o 
  -5   3   8       74.86       47.29     12.40 o 
  -4   3   8       44.52       46.16     10.19 o 
  -3   3   8        1.60        2.14      1.75 o 
  -2   3   8        2.11        3.88      2.38 o 
  -1   3   8        0.31        3.29      2.22 o 
   0   3   8      229.96      258.82      8.49 o 
  -5   4   8       99.90       86.67      5.65 o 
  -4   4   8       20.88       26.81      6.45 o 
  -3   4   8       47.67       49.47     10.25 o 
  -2   4   8       49.06       40.70     11.99 o 
  -1   4   8       34.59       33.51      7.69 o 
   0   4   8       41.18       50.92      8.58 o 
  -5   5   8       10.69        6.71      2.92 o 
  -4   5   8      109.35      109.94      6.09 o 
  -3   5   8        7.02        4.94      1.82 o 
  -2   5   8      704.90      732.45     10.71 o 
  -1   5   8        2.30        7.08      2.52 o 
   0   5   8        8.97       10.99      3.31 o 
  -5   6   8        7.08        3.47      3.24 o 
  -4   6   8       70.79       69.89     12.00 o 
  -3   6   8       69.05       52.47      4.77 o 
  -2   6   8       14.38        8.49      2.94 o 
  -1   6   8      178.41      179.53      7.73 o 
   0   6   8      224.83      195.39     10.54 o 
  -5   7   8       17.35       14.90      3.84 o 
  -4   7   8        8.93        6.37      2.87 o 
  -3   7   8       24.04       22.74      6.35 o 
  -2   7   8      132.13      137.94      7.62 o 
  -1   7   8      349.47      342.72     13.43 o 
  -4   8   8       37.25       60.31      9.34 o 
  -3   8   8        6.54       12.78      3.59 o 
  -2   8   8      161.01      172.49      6.40 o 
  -1   8   8        0.06        1.60      2.73 o 
  -4   9   8        5.95       10.69      4.29 o 
  -3   9   8       71.83       67.82      7.96 o 
  -2   9   8       91.79       80.85      6.35 o 
  -1   9   8       62.81       69.61     15.40 o 
  -4  10   8      106.44       89.19      7.30 o 
  -3  10   8       35.57       22.37      4.89 o 
  -2  10   8       14.29       13.52      3.84 o 
  -1  10   8      193.46      171.27      8.16 o 
  -4  11   8        0.09        2.30      2.21 o 
  -3  11   8       30.70       31.04      9.24 o 
  -2  11   8      192.18      206.86     10.20 o 
  -1  11   8        0.40       -0.40      2.38 o 
  -3  12   8       36.96       28.56      8.94 o 
  -2  12   8        2.82        4.11      2.77 o 
                                                 
